# Supplementary material for: 2-(2-Chloro­phen­yl)acetic acid
Source: Acta Crystallogr Sect E Struct Rep Online. 2012 May 31;68(Pt 6):o1940. doi: 10.1107/S1600536812023938 (PMC3379493; doi:10.1107/S1600536812023938)
Supplement: Supplementary file 1 [file e-68-o1940-sup1.cif]

##############################################################################
#                                                                            #
# This CIF contains the data in a paper accepted for publication in          #
# Acta Crystallographica Section E. It conforms to the requirements of       #
# Notes for Authors for Acta Crystallographica Section E, and has been       #
# peer reviewed under the auspices of the IUCr Commission on Journals.       #
#                                                                            #
# Full details of the Crystallographic Information File format               #
# are given in the paper "The Crystallographic Information File (CIF):       #
# a New Standard Archive File for Crystallography" by S. R. Hall, F. H.      #
# Allen and I. D. Brown [Acta Cryst. (1991), A47, 655-685].                  #
#                                                                            #
# The current version of the core CIF dictionary is obtainable from          #
# ftp://ftp.iucr.org/pub/cif_core.dic.                                       #
#                                                                            #
# Software is freely available for graphical display of the structure(s)     #
# in this CIF. For information consult the CIF software page                 #
# http://www.iucr.org/resources/cif/software.                                #
#                                                                            #
# This file may be used for bona fide research purposes within the           #
# scientific community so long as proper attribution is given to the journal # 
# article from which it was obtained.                                        #
#                                                                            #
##############################################################################
data_I
_audit_creation_method     SHELXL-97
_chemical_name_systematic
;
2-(2-Chlorophenyl)acetic acid
;
_chemical_name_common     ?
_chemical_formula_moiety     'C8 H7 Cl O2'
_chemical_formula_sum     'C8 H7 Cl O2'
_chemical_formula_iupac     'C8 H7 Cl O2'
_chemical_formula_weight     170.59
_chemical_melting_point_gt     369
_chemical_melting_point_lt     366
_symmetry_cell_setting     monoclinic
_symmetry_space_group_name_H-M     'P 21/c'
_symmetry_space_group_name_Hall     '-P 2ybc'
loop_
    _symmetry_equiv_pos_as_xyz
    'x, y, z'
    '-x, y+1/2, -z+1/2'
    '-x, -y, -z'
    'x, -y-1/2, z-1/2'
_cell_length_a     9.1473(7)
_cell_length_b     5.8265(3)
_cell_length_c     15.4299(7)
_cell_angle_alpha     90.00
_cell_angle_beta     101.155(5)
_cell_angle_gamma     90.00
_cell_volume     806.83(8)
_cell_formula_units_Z     4
_cell_measurement_reflns_used     3981
_cell_measurement_theta_min     3.49
_cell_measurement_theta_max     29.099
_cell_measurement_temperature     293(2)
_exptl_crystal_description     block
_exptl_crystal_colour     colourless
_exptl_crystal_size_max     0.3
_exptl_crystal_size_mid     0.2
_exptl_crystal_size_min     0.2
_exptl_crystal_density_diffrn     1.404
_exptl_crystal_density_meas     ?
_exptl_crystal_density_method     'not measured'
_exptl_crystal_F_000     352
_exptl_absorpt_coefficient_mu     0.416
_exptl_absorpt_correction_type     multi-scan
_exptl_absorpt_process_details     '(Crysalis PRO; Oxford Diffraction, 2010)'
_exptl_absorpt_correction_T_min     0.748
_exptl_absorpt_correction_T_max     1.000
_exptl_special_details
;
<i>CrysAlis PRO</i>, Oxford Diffraction Ltd., Version 1.171.34.40 (release
27--08-2010 CrysAlis171. NET) (compiled Aug 27 2010,11:50:40) Empirical
absorption correction using spherical harmonics, implemented in SCALE3 ABSPACK
scaling algorithm.
;
_diffrn_ambient_temperature     293(2)
_diffrn_radiation_type     MoK\a
_diffrn_radiation_wavelength     0.71073
_diffrn_radiation_source     'fine-focus sealed tube'
_diffrn_radiation_monochromator     graphite
_diffrn_measurement_device_type     'Oxford Diffraction Xcalibur Sapphire3'
_diffrn_measurement_method     '\w scans'
_diffrn_detector_area_resol_mean     16.1049
_diffrn_reflns_number     9367
_diffrn_reflns_av_R_equivalents     0.0454
_diffrn_reflns_av_sigmaI/netI     0.0297
_diffrn_reflns_theta_min     3.75
_diffrn_reflns_theta_max     26.00
_diffrn_reflns_theta_full     26.00
_diffrn_measured_fraction_theta_max     0.998
_diffrn_measured_fraction_theta_full     0.998
_diffrn_reflns_limit_h_min     -11
_diffrn_reflns_limit_h_max     11
_diffrn_reflns_limit_k_min     -7
_diffrn_reflns_limit_k_max     7
_diffrn_reflns_limit_l_min     -19
_diffrn_reflns_limit_l_max     19
_diffrn_standards_number     0
_diffrn_standards_interval_count     0
_diffrn_standards_interval_time     0
_diffrn_standards_decay_%     0
_refine_special_details
;
Refinement of <i>F</i>^2^ against ALL reflections. The weighted <i>R</i>-factor
<i>wR</i> and goodness of fit <i>S</i> are based on <i>F</i>^2^, conventional
<i>R</i>-factors <i>R</i> are based on <i>F</i>, with <i>F</i> set to zero for
negative <i>F</i>^2^. The threshold expression of <i>F</i>^2^ >
\s(<i>F</i>^2^) is used only for calculating <i>R</i>-factors(gt) <i>etc</i>.
and is not relevant to the choice of reflections for refinement.
<i>R</i>-factors based on <i>F</i>^2^ are statistically about twice as large
as those based on <i>F</i>, and <i>R</i>- factors based on ALL data will be
even larger.
;
_reflns_number_total     1583
_reflns_number_gt     1173
_reflns_threshold_expression     >2sigma(I)
_refine_ls_structure_factor_coef     Fsqd
_refine_ls_matrix_type     full
_refine_ls_R_factor_all     0.0712
_refine_ls_R_factor_gt     0.0515
_refine_ls_wR_factor_gt     0.1298
_refine_ls_wR_factor_ref     0.1446
_refine_ls_goodness_of_fit_ref     1.055
_refine_ls_restrained_S_all     1.055
_refine_ls_number_reflns     1583
_refine_ls_number_parameters     100
_refine_ls_number_restraints     0
_refine_ls_hydrogen_treatment     constr
_refine_ls_weighting_scheme     calc
_refine_ls_weighting_details
         'calc w=1/[\s^2^(Fo^2^)+(0.0608P)^2^+0.4607P] where P=(Fo^2^+2Fc^2^)/3'
_atom_sites_solution_hydrogens     geom
_atom_sites_solution_primary     direct
_atom_sites_solution_secondary     difmap
_refine_ls_shift/su_max     0.001
_refine_ls_shift/su_mean     0.000
_refine_diff_density_max     0.302
_refine_diff_density_min     -0.326
_refine_ls_extinction_method     none
_refine_ls_extinction_coef     ?
loop_
    _atom_type_symbol
    _atom_type_description
    _atom_type_scat_dispersion_real
    _atom_type_scat_dispersion_imag
    _atom_type_scat_source
    'C' 'C' 0.0033 0.0016
                         'International Tables Vol C Tables 4.2.6.8 and 6.1.1.4'
    'H' 'H' 0.0000 0.0000
                         'International Tables Vol C Tables 4.2.6.8 and 6.1.1.4'
    'O' 'O' 0.0106 0.0060
                         'International Tables Vol C Tables 4.2.6.8 and 6.1.1.4'
    'Cl' 'Cl' 0.1484 0.1585
                         'International Tables Vol C Tables 4.2.6.8 and 6.1.1.4'
_computing_data_collection     'CrysAlis Pro (Oxford Diffraction, 2010)'
_computing_cell_refinement     'CrysAlis Pro (Oxford Diffraction, 2010)'
_computing_data_reduction     'CrysAlis Pro (Oxford Diffraction, 2010)'
_computing_structure_solution     'SHELXS-97 (Sheldrick, 2008)'
_computing_structure_refinement     'SHELXL-97 (Sheldrick, 2008)'
_computing_molecular_graphics     'ORTEP-3 for Windows (Farrugia, 1997)'
_computing_publication_material     'PLATON (Spek, 2009)'
loop_
    _atom_site_type_symbol
    _atom_site_label
    _atom_site_fract_x
    _atom_site_fract_y
    _atom_site_fract_z
    _atom_site_U_iso_or_equiv
    _atom_site_adp_type
    _atom_site_calc_flag
    _atom_site_refinement_flags
    _atom_site_occupancy
    _atom_site_symmetry_multiplicity
    _atom_site_disorder_assembly
    _atom_site_disorder_group
    Cl Cl1 0.58539(10) 0.25918(15) 0.57120(5) 0.0721(3) Uani d . 1 1 . .
    C C1 0.7450(3) 0.0180(4) 0.70745(16) 0.0451(6) Uani d . 1 1 . .
    C C2 0.6591(3) 0.2111(4) 0.68252(16) 0.0447(6) Uani d . 1 1 . .
    C C3 0.6269(3) 0.3678(5) 0.74270(18) 0.0516(7) Uani d . 1 1 . .
    H H3 0.5691 0.4962 0.7238 0.062 Uiso calc R 1 1 . .
    C C4 0.6811(4) 0.3324(5) 0.8313(2) 0.0599(8) Uani d . 1 1 . .
    H H4 0.6599 0.4369 0.8727 0.072 Uiso calc R 1 1 . .
    C C5 0.7665(4) 0.1427(6) 0.85832(19) 0.0657(9) Uani d . 1 1 . .
    H H5 0.8028 0.1180 0.9182 0.079 Uiso calc R 1 1 . .
    C C6 0.7986(4) -0.0111(5) 0.79697(19) 0.0602(8) Uani d . 1 1 . .
    H H6 0.8577 -0.1380 0.8162 0.072 Uiso calc R 1 1 . .
    C C7 0.7754(4) -0.1586(5) 0.6417(2) 0.0604(8) Uani d . 1 1 . .
    H H7A 0.8219 -0.2908 0.6740 0.073 Uiso calc R 1 1 . .
    H H7B 0.6808 -0.2086 0.6070 0.073 Uiso calc R 1 1 . .
    C C8 0.8723(3) -0.0803(5) 0.57996(18) 0.0527(7) Uani d . 1 1 . .
    O O9 0.9496(2) 0.0930(4) 0.59199(13) 0.0672(6) Uani d . 1 1 . .
    O O10 0.8700(3) -0.2177(4) 0.51387(14) 0.0729(7) Uani d . 1 1 . .
    H H10 0.9245 -0.1674 0.4820 0.109 Uiso calc R 1 1 . .
loop_
    _atom_site_aniso_label
    _atom_site_aniso_U_11
    _atom_site_aniso_U_22
    _atom_site_aniso_U_33
    _atom_site_aniso_U_12
    _atom_site_aniso_U_13
    _atom_site_aniso_U_23
    Cl1 0.0835(7) 0.0807(6) 0.0476(4) -0.0019(4) 0.0015(4) 0.0124(4)
    C1 0.0496(16) 0.0395(13) 0.0501(14) -0.0030(11) 0.0193(12) 0.0039(11)
    C2 0.0466(15) 0.0484(15) 0.0403(12) -0.0089(12) 0.0117(11) 0.0049(11)
    C3 0.0537(17) 0.0421(14) 0.0629(16) 0.0005(12) 0.0206(13) 0.0032(13)
    C4 0.070(2) 0.0558(17) 0.0571(17) -0.0072(15) 0.0218(15) -0.0096(14)
    C5 0.076(2) 0.077(2) 0.0423(14) -0.0015(18) 0.0081(14) 0.0044(15)
    C6 0.065(2) 0.0565(17) 0.0597(17) 0.0089(15) 0.0142(14) 0.0149(14)
    C7 0.076(2) 0.0430(15) 0.0692(18) -0.0054(15) 0.0318(16) -0.0039(14)
    C8 0.0549(17) 0.0486(15) 0.0576(16) -0.0054(14) 0.0184(13) -0.0096(13)
    O9 0.0748(15) 0.0647(13) 0.0710(13) -0.0229(12) 0.0362(11) -0.0244(11)
    O10 0.0876(17) 0.0699(14) 0.0708(14) -0.0292(12) 0.0393(12) -0.0291(11)
_geom_special_details
;
All e.s.d.'s (except the e.s.d. in the dihedral angle between two l.s. planes)
are estimated using the full covariance matrix. The cell e.s.d.'s are taken
into account individually in the estimation of e.s.d.'s in distances, angles
and torsion angles; correlations between e.s.d.'s in cell parameters are only
used when they are defined by crystal symmetry. An approximate (isotropic)
treatment of cell e.s.d.'s is used for estimating e.s.d.'s involving l.s.
planes.
;
loop_
    _geom_bond_atom_site_label_1
    _geom_bond_atom_site_label_2
    _geom_bond_site_symmetry_2
    _geom_bond_distance
    _geom_bond_publ_flag
    Cl1 C2 . 1.742(3) ?
    C1 C2 . 1.384(4) ?
    C1 C6 . 1.384(4) ?
    C1 C7 . 1.508(4) ?
    C2 C3 . 1.374(4) ?
    C3 C4 . 1.377(4) ?
    C3 H3 . 0.9300 ?
    C4 C5 . 1.370(5) ?
    C4 H4 . 0.9300 ?
    C5 C6 . 1.376(4) ?
    C5 H5 . 0.9300 ?
    C6 H6 . 0.9300 ?
    C7 C8 . 1.492(4) ?
    C7 H7A . 0.9700 ?
    C7 H7B . 0.9700 ?
    C8 O9 . 1.227(3) ?
    C8 O10 . 1.293(3) ?
    O10 H10 . 0.8200 ?
loop_
    _geom_angle_atom_site_label_1
    _geom_angle_atom_site_label_2
    _geom_angle_atom_site_label_3
    _geom_angle_site_symmetry_1
    _geom_angle_site_symmetry_3
    _geom_angle
    _geom_angle_publ_flag
    C2 C1 C6 . . 116.7(2) ?
    C2 C1 C7 . . 122.4(2) ?
    C6 C1 C7 . . 120.8(3) ?
    C3 C2 C1 . . 122.5(2) ?
    C3 C2 Cl1 . . 117.8(2) ?
    C1 C2 Cl1 . . 119.7(2) ?
    C2 C3 C4 . . 119.2(3) ?
    C2 C3 H3 . . 120.4 ?
    C4 C3 H3 . . 120.4 ?
    C5 C4 C3 . . 119.8(3) ?
    C5 C4 H4 . . 120.1 ?
    C3 C4 H4 . . 120.1 ?
    C4 C5 C6 . . 120.1(3) ?
    C4 C5 H5 . . 120.0 ?
    C6 C5 H5 . . 120.0 ?
    C5 C6 C1 . . 121.7(3) ?
    C5 C6 H6 . . 119.1 ?
    C1 C6 H6 . . 119.1 ?
    C8 C7 C1 . . 115.5(2) ?
    C8 C7 H7A . . 108.4 ?
    C1 C7 H7A . . 108.4 ?
    C8 C7 H7B . . 108.4 ?
    C1 C7 H7B . . 108.4 ?
    H7A C7 H7B . . 107.5 ?
    O9 C8 O10 . . 123.3(3) ?
    O9 C8 C7 . . 123.5(2) ?
    O10 C8 C7 . . 113.2(2) ?
    C8 O10 H10 . . 109.5 ?
loop_
    _geom_torsion_atom_site_label_1
    _geom_torsion_atom_site_label_2
    _geom_torsion_atom_site_label_3
    _geom_torsion_atom_site_label_4
    _geom_torsion_site_symmetry_1
    _geom_torsion_site_symmetry_2
    _geom_torsion_site_symmetry_3
    _geom_torsion_site_symmetry_4
    _geom_torsion
    _geom_torsion_publ_flag
    C6 C1 C2 C3 . . . . -0.2(4) ?
    C7 C1 C2 C3 . . . . 177.6(3) ?
    C6 C1 C2 Cl1 . . . . -179.2(2) ?
    C7 C1 C2 Cl1 . . . . -1.4(4) ?
    C1 C2 C3 C4 . . . . -0.3(4) ?
    Cl1 C2 C3 C4 . . . . 178.8(2) ?
    C2 C3 C4 C5 . . . . 0.2(4) ?
    C3 C4 C5 C6 . . . . 0.4(5) ?
    C4 C5 C6 C1 . . . . -0.9(5) ?
    C2 C1 C6 C5 . . . . 0.8(4) ?
    C7 C1 C6 C5 . . . . -177.0(3) ?
    C2 C1 C7 C8 . . . . 68.3(4) ?
    C6 C1 C7 C8 . . . . -114.0(3) ?
    C1 C7 C8 O9 . . . . 15.7(5) ?
    C1 C7 C8 O10 . . . . -166.3(3) ?
loop_
    _geom_hbond_atom_site_label_D
    _geom_hbond_atom_site_label_H
    _geom_hbond_atom_site_label_A
    _geom_hbond_site_symmetry_A
    _geom_hbond_distance_DH
    _geom_hbond_distance_HA
    _geom_hbond_distance_DA
    _geom_hbond_angle_DHA
    _geom_hbond_publ_flag
    O10 H10 O9 3_756 0.82 1.82 2.639(4) 173 y
    C6 H6 O9 2_746 0.93 2.57 3.469(4) 163 y
_iucr_refine_instructions_details
;
TITL rkbn16 in P2(1)/c
CELL  0.71073   9.1473   5.8265  15.4299   90.000  101.155   90.000
ZERR     4.00   0.0007   0.0003   0.0007    0.000    0.005    0.000
LATT   1
SYMM  - X, 1/2 + Y, 1/2 - Z
SFAC  C    H    O    CL
UNIT  32   28   8    4
MERG   2
OMIT    -3.00  52.00
FMAP   2
PLAN    5
ACTA
BOND   $H
CONF
LIST   4
L.S.   3
WGHT    0.060800    0.460700
FVAR       8.77306
CL1   4    0.585392    0.259177    0.571199    11.00000    0.08349    0.08068 =
         0.04761    0.01239    0.00151   -0.00186
C1    1    0.745040    0.018028    0.707448    11.00000    0.04964    0.03954 =
         0.05009    0.00387    0.01927   -0.00304
C2    1    0.659135    0.211125    0.682524    11.00000    0.04662    0.04842 =
         0.04025    0.00488    0.01168   -0.00892
C3    1    0.626918    0.367757    0.742699    11.00000    0.05371    0.04207 =
         0.06286    0.00323    0.02056    0.00054
AFIX  43
H3    2    0.569146    0.496212    0.723791    11.00000   -1.20000
AFIX   0
C4    1    0.681146    0.332370    0.831322    11.00000    0.07046    0.05578 =
         0.05712   -0.00960    0.02178   -0.00720
AFIX  43
H4    2    0.659905    0.436860    0.872742    11.00000   -1.20000
AFIX   0
C5    1    0.766503    0.142743    0.858317    11.00000    0.07642    0.07713 =
         0.04232    0.00443    0.00806   -0.00152
AFIX  43
H5    2    0.802791    0.118029    0.918158    11.00000   -1.20000
AFIX   0
C6    1    0.798565   -0.011107    0.796973    11.00000    0.06518    0.05650 =
         0.05967    0.01491    0.01424    0.00888
AFIX  43
H6    2    0.857735   -0.137957    0.816168    11.00000   -1.20000
AFIX   0
C7    1    0.775407   -0.158552    0.641713    11.00000    0.07623    0.04300 =
         0.06916   -0.00389    0.03182   -0.00541
AFIX  23
H7A   2    0.821858   -0.290805    0.674023    11.00000   -1.20000
H7B   2    0.680830   -0.208608    0.607017    11.00000   -1.20000
AFIX   0
C8    1    0.872259   -0.080303    0.579961    11.00000    0.05493    0.04862 =
         0.05765   -0.00965    0.01842   -0.00539
O9    3    0.949642    0.093025    0.591989    11.00000    0.07479    0.06470 =
         0.07098   -0.02443    0.03619   -0.02295
O10   3    0.869995   -0.217692    0.513870    11.00000    0.08762    0.06991 =
         0.07084   -0.02911    0.03930   -0.02924
AFIX  83
H10   2    0.924539   -0.167369    0.481958    11.00000   -1.50000
HKLF    4
END
;
data_New_Global_Publ_Block
_journal_date_recd_electronic     2012-05-24
_journal_date_accepted     2012-05-25
_journal_name_full     'Acta Crystallographica, Section E'
_journal_year     2012
_journal_volume     68
_journal_issue      6
_journal_page_first     o1940
_journal_page_last     o1940
_journal_paper_category     QO
_journal_paper_doi     10.1107/S1600536812023938
_journal_coeditor_code     GK2495
_publ_contact_author_name     'Kant, Rajni'
_publ_contact_author_address
;
Post-Graduate Department of Physics & Electronics,
University of Jammu,
Jammu Tawi - 180 006,
India
;
_publ_contact_author_email     'rkvk.paper11@gmail.com'
_publ_contact_author_fax     '+911912432051'
_publ_contact_author_phone     '+919419194375'
_publ_section_title
;
2-(2-Chlorophenyl)acetic acid
;
_publ_section_title_footnote     .
loop_
    _publ_author_name
    _publ_author_footnote
    _publ_author_address
    'Rajni Kant' .
;
X-ray Crystallography Laboratory,
Post-Graduate Department of Physics & Electronics,
University of Jammu, Jammu Tawi 180 006, India
;
    'Gupta, Vivek K.' .
;
X-ray Crystallography Laboratory,
Post-Graduate Department of Physics & Electronics,
University of Jammu, Jammu Tawi 180 006, India
;
    'Kapoor, Kamini' .
;
X-ray Crystallography Laboratory,
Post-Graduate Department of Physics & Electronics,
University of Jammu, Jammu Tawi 180 006, India
;
    'Narayana, B.' .
;
Department of Studies in Chemistry,
Mangalore University,
Mangalagangotri 574 199, India
;
_publ_section_synopsis     .
