# Supplementary material for: 2-(2-Chloro­phen­yl)acetic acid
Source: Acta Crystallogr Sect E Struct Rep Online. 2012 May 31;68(Pt 6):o1940. doi: 10.1107/S1600536812023938 (PMC3379493; doi:10.1107/S1600536812023938)
Supplement: Supplementary file 2 [file e-68-o1940-Isup2.hkl]

#
# h,k,l, Fc-squared, Fo-squared, sigma(Fo-squared) and status flag
#
data_I
_shelx_title ' rkbn16 in P2(1)/c'
_shelx_refln_list_code          4
_shelx_F_calc_maximum      109.53
_exptl_crystal_F_000       352.00
_reflns_d_resolution_high  0.8108
 
loop_
 _symmetry_equiv_pos_as_xyz
 'x, y, z'
 '-x, y+1/2, -z+1/2'
 '-x, -y, -z'
 'x, -y-1/2, z-1/2'
 
_cell_length_a     9.1473
_cell_length_b     5.8265
_cell_length_c    15.4299
_cell_angle_alpha  90.000
_cell_angle_beta  101.155
_cell_angle_gamma  90.000
 
_shelx_F_squared_multiplier     1.000
 
loop_
 _refln_index_h
 _refln_index_k
 _refln_index_l
 _refln_F_squared_calc
 _refln_F_squared_meas
 _refln_F_squared_sigma
 _refln_observed_status
   2   0   0     2360.09     2133.11     15.51 o
   3   0   0       13.26       16.80      2.76 o
   4   0   0      922.72      823.92     19.43 o
   5   0   0      494.42      465.63     12.88 o
   6   0   0      302.29      292.14     10.30 o
   7   0   0        0.55        0.83      3.39 o
   8   0   0        5.98        2.90      6.64 o
   9   0   0       19.13       23.89      7.26 o
  10   0   0        4.99        7.75      4.10 o
  11   0   0       22.12       40.22      7.92 o
   1   1   0     1914.41     2062.01      6.82 o
   2   1   0    11997.66    11981.58     98.25 o
   3   1   0     1268.26     1283.32     18.31 o
   4   1   0        0.87       15.52      3.18 o
   5   1   0      185.38      167.33      7.20 o
   6   1   0      250.81      247.35      9.58 o
   7   1   0        0.61        1.42      1.96 o
   8   1   0       16.78       14.97      2.78 o
   9   1   0       27.00       27.02      3.79 o
  10   1   0        1.35        0.20      1.68 o
   0   2   0     2431.99     2829.78     61.49 o
   1   2   0     1933.48     2145.73     17.48 o
   2   2   0      227.24      224.04      3.23 o
   3   2   0       69.52       87.07      5.23 o
   4   2   0     1142.88     1157.97     11.74 o
   5   2   0       37.94       48.78      3.33 o
   6   2   0       30.16       34.07      3.68 o
   7   2   0       46.16       51.59      5.57 o
   8   2   0       10.69       12.19      2.66 o
   9   2   0        9.06        9.20      2.39 o
  10   2   0        2.99        5.76      2.13 o
   1   3   0       20.69       21.98      1.36 o
   2   3   0      801.46      896.37      7.94 o
   3   3   0      160.39      146.27      3.92 o
   4   3   0      395.13      400.35     10.16 o
   5   3   0        8.43        6.43      1.00 o
   6   3   0       21.25       11.33      2.98 o
   7   3   0       12.10       22.92      3.37 o
   8   3   0        3.26        1.64      2.08 o
   9   3   0       17.58       16.67      3.64 o
  10   3   0       14.01       20.52      3.91 o
   0   4   0      126.28      147.30      6.32 o
   1   4   0      197.05      215.74      5.48 o
   2   4   0        8.72       10.29      1.04 o
   3   4   0       28.12       27.79      1.98 o
   4   4   0       17.34       15.70      1.84 o
   5   4   0       37.76       40.59      3.49 o
   6   4   0       28.33       31.01      5.13 o
   7   4   0       51.01       49.80      6.44 o
   8   4   0        1.50        0.77      4.05 o
   9   4   0        0.83        1.62      3.48 o
   1   5   0        0.56        0.43      0.86 o
   2   5   0       57.39       65.58      3.30 o
   3   5   0        4.18        6.83      1.56 o
   4   5   0       47.38       44.60      4.16 o
   5   5   0       57.19       48.09      4.73 o
   6   5   0        5.38        4.96      1.77 o
   7   5   0        0.30        1.28      1.64 o
   0   6   0        0.07        0.75      1.45 o
   1   6   0        0.06       -0.60      1.00 o
   2   6   0      143.58      106.92      8.47 o
   3   6   0        0.15        2.32      2.01 o
   4   6   0       54.45       53.96      6.71 o
   5   6   0        0.27        0.98      1.89 o
   6   6   0        2.75        2.26      2.40 o
   1   7   0        0.83        0.98      2.51 o
   2   7   0        1.29        7.13      7.26 o
 -11   1   1        0.38        7.92      5.23 o
 -10   1   1       19.63       18.47      3.04 o
  -9   1   1        5.43        5.37      2.09 o
  -8   1   1        9.08       10.33      2.18 o
  -7   1   1       12.75       10.69      1.51 o
  -6   1   1       13.03       16.42      1.89 o
  -5   1   1      733.37      696.97     13.98 o
  -4   1   1        0.09        3.61      2.21 o
  -3   1   1     1240.51     1209.01     24.81 o
  -2   1   1     1298.37     1500.25     31.91 o
  -1   1   1      363.37      411.40      3.64 o
   0   1   1     1872.64     2218.96     15.89 o
   1   1   1     5630.76     5803.68     20.57 o
   2   1   1     2541.71     2693.15     21.56 o
   3   1   1      351.23      322.64      8.55 o
   4   1   1      143.02      163.84      5.09 o
   5   1   1       48.91       68.59      5.23 o
   6   1   1       31.67       38.79      4.13 o
   7   1   1        0.02        0.68      1.72 o
   8   1   1        0.01        7.04      2.57 o
   9   1   1        2.88        4.98      1.63 o
  10   1   1        0.04        1.53      2.02 o
 -10   2   1       15.95       11.33      4.05 o
  -9   2   1        7.68        9.51      2.48 o
  -8   2   1        6.26        4.37      1.77 o
  -7   2   1       57.97       65.00      5.57 o
  -6   2   1        5.75        6.74      3.08 o
  -5   2   1        6.52       17.36      1.98 o
  -4   2   1     1353.22     1284.64     17.45 o
  -3   2   1       37.15       46.40      1.48 o
  -2   2   1       30.81       38.14      1.26 o
  -1   2   1        0.98        1.13      0.64 o
   0   2   1      295.80      322.95      5.54 o
   1   2   1     1294.93     1378.63     11.60 o
   2   2   1      438.43      528.57      5.81 o
   3   2   1       69.37       79.72      2.23 o
   4   2   1       34.56       36.10      2.21 o
   5   2   1       45.74       65.37      4.66 o
   6   2   1       60.77       66.19      5.12 o
   7   2   1       62.00       56.08      5.84 o
   8   2   1        8.03        7.50      2.66 o
   9   2   1        1.65        4.62      2.32 o
  10   2   1        0.00        4.70      2.00 o
 -10   3   1        4.24       10.73      3.26 o
  -9   3   1        1.62        3.76      2.19 o
  -8   3   1        1.09        2.81      1.86 o
  -7   3   1       10.59        7.86      2.11 o
  -6   3   1       33.73       25.11      3.02 o
  -5   3   1       34.69       31.67      2.09 o
  -4   3   1       31.59       32.26      2.27 o
  -3   3   1        2.22        4.55      0.61 o
  -2   3   1      193.89      238.04      4.47 o
  -1   3   1      319.59      360.10      4.92 o
   0   3   1      165.39      203.86      3.79 o
   1   3   1        3.39        6.88      0.86 o
   2   3   1        8.50       26.33      2.60 o
   3   3   1        2.09        0.86      0.81 o
   4   3   1       18.98       20.83      1.62 o
   5   3   1        6.82       18.80      2.00 o
   6   3   1       17.14       15.16      2.52 o
   7   3   1        1.18        4.73      1.70 o
   8   3   1       20.73       18.86      3.62 o
   9   3   1        0.83        3.97      2.11 o
  -9   4   1        1.93        0.71      1.96 o
  -8   4   1        2.04        2.57      2.53 o
  -7   4   1        0.53        1.50      2.31 o
  -6   4   1        0.74        0.74      1.76 o
  -5   4   1       64.95       68.98      4.61 o
  -4   4   1        0.92        0.56      1.21 o
  -3   4   1       26.09       33.22      2.23 o
  -2   4   1       14.76       14.02      1.43 o
  -1   4   1       25.33       24.37      1.54 o
   0   4   1       44.74       53.99      2.34 o
   1   4   1       28.81       29.56      2.83 o
   2   4   1       11.20       29.60      2.81 o
   3   4   1        2.21        1.47      0.91 o
   4   4   1       76.25       77.38      4.07 o
   5   4   1       21.43       20.60      2.82 o
   6   4   1       44.04       40.72      5.61 o
   7   4   1        2.26       -1.00      3.13 o
   8   4   1        6.17        4.17      2.84 o
   9   4   1        4.44       -3.00      3.33 o
  -8   5   1       12.96       17.37      3.87 o
  -7   5   1        0.97        0.46      1.76 o
  -6   5   1        0.19        2.99      1.47 o
  -5   5   1        0.12        2.17      1.22 o
  -4   5   1        2.85        1.43      1.26 o
  -3   5   1       38.11       40.80      3.45 o
  -2   5   1        9.31       10.24      1.68 o
  -1   5   1       75.98       66.56      2.75 o
   0   5   1        2.50        5.80      1.10 o
   1   5   1       20.50       23.04      2.31 o
   2   5   1       98.67      113.89      4.89 o
   3   5   1       38.53       37.64      2.83 o
   4   5   1        1.50        0.42      0.91 o
   5   5   1        9.71       16.03      3.08 o
   6   5   1       34.45       40.71      5.38 o
   7   5   1        0.24        2.09      2.02 o
  -6   6   1        7.74       10.51      2.90 o
  -5   6   1        0.46        1.43      1.97 o
  -4   6   1        0.43        0.69      1.71 o
  -3   6   1        0.01        0.25      1.27 o
  -2   6   1       19.23       15.73      2.80 o
  -1   6   1        8.08        6.70      1.39 o
   0   6   1       16.39        7.99      1.19 o
   1   6   1        7.05        2.35      1.31 o
   2   6   1        0.02        0.77      0.78 o
   3   6   1       77.27       96.77     11.24 o
   4   6   1        8.39        9.45      2.40 o
   5   6   1        0.83        1.02      1.75 o
  -2   7   1       10.43        7.88      2.85 o
  -1   7   1       11.36       10.15      5.25 o
   0   7   1        3.83        0.85      2.05 o
   1   7   1        3.47        3.24      2.20 o
   2   7   1        6.53       11.43      4.66 o
 -11   0   2        2.75        5.67      4.25 o
 -10   0   2        1.96        8.03      3.49 o
  -9   0   2        9.20        4.35      5.69 o
  -8   0   2       91.58       92.93      9.56 o
  -7   0   2      681.08      706.41     23.46 o
  -6   0   2      240.96      212.45     17.07 o
  -5   0   2      329.77      314.24     13.65 o
  -4   0   2      521.39      515.91     15.42 o
  -3   0   2     8657.51     8448.03    326.46 o
  -2   0   2     6627.28     6542.99     33.09 o
   1   0   2     5013.46     4555.30     21.99 o
   2   0   2     2391.24     2220.91     35.34 o
   3   0   2     1043.20     1046.97     15.04 o
   4   0   2     1012.35      907.46     14.66 o
   5   0   2       85.60       84.23      4.98 o
   6   0   2       81.78       87.35      5.57 o
   7   0   2       79.08       74.94      8.16 o
   8   0   2       22.14       21.06      4.39 o
   9   0   2        0.13       -4.89      3.26 o
  10   0   2       26.18       24.17      7.16 o
 -11   1   2        0.03        3.06      3.67 o
 -10   1   2        0.01        4.76      2.85 o
  -9   1   2      128.29      136.49      8.89 o
  -8   1   2        1.58        1.63      1.44 o
  -7   1   2       15.90       16.44      1.97 o
  -6   1   2        7.67        5.54      1.56 o
  -5   1   2     1746.31     1696.03     16.96 o
  -4   1   2     2016.91     1914.93     16.61 o
  -3   1   2      748.61      794.74     11.13 o
  -2   1   2     1403.05     1542.15     16.51 o
  -1   1   2     4252.05     4469.10     25.14 o
   0   1   2      139.50      163.21      2.23 o
   1   1   2      116.95      116.33      1.89 o
   2   1   2     5018.45     4965.50     29.56 o
   3   1   2       85.24       97.68      2.46 o
   4   1   2        7.55        6.24      1.29 o
   5   1   2       78.80       73.04      4.28 o
   6   1   2      224.04      195.27      7.74 o
   7   1   2       43.39       50.03      6.90 o
   8   1   2      120.69      132.84      8.47 o
   9   1   2       10.79       11.33      2.74 o
  10   1   2        0.60        1.27      2.49 o
 -10   2   2        0.01        0.17      1.41 o
  -9   2   2       22.69       25.69      4.13 o
  -8   2   2        3.29        1.72      2.57 o
  -7   2   2       99.65      107.92      7.06 o
  -6   2   2      447.88      423.67     10.85 o
  -5   2   2      183.77      189.58      4.51 o
  -4   2   2      333.02      335.86      4.92 o
  -3   2   2     1687.06     1762.29     13.36 o
  -2   2   2      772.33      772.47      7.61 o
  -1   2   2      768.81      798.53      9.14 o
   0   2   2     2211.15     2431.61     28.32 o
   1   2   2      160.91      193.24      2.99 o
   2   2   2      799.96      868.37      8.95 o
   3   2   2        3.10        3.26      0.94 o
   4   2   2      642.01      575.17      9.35 o
   5   2   2       84.93       79.20      4.68 o
   6   2   2       88.62       92.56      6.19 o
   7   2   2       23.76       21.94      3.32 o
   8   2   2        0.67        1.96      2.00 o
   9   2   2       38.32       50.12      5.88 o
  10   2   2       10.43       14.20      3.44 o
 -10   3   2        0.14        1.81      1.52 o
  -9   3   2        5.12        4.29      2.59 o
  -8   3   2       40.14       40.71      4.80 o
  -7   3   2        0.43       -1.58      2.23 o
  -6   3   2       13.00       10.76      2.41 o
  -5   3   2      138.10      129.20      5.08 o
  -4   3   2      742.09      773.82      9.97 o
  -3   3   2        5.83        5.14      0.79 o
  -2   3   2      697.38      743.12      8.81 o
  -1   3   2      505.62      573.33      6.03 o
   0   3   2      405.42      470.70      5.33 o
   1   3   2      979.10     1046.27      9.80 o
   2   3   2      356.34      312.46      4.82 o
   3   3   2      144.50      138.78      3.76 o
   4   3   2        0.40       -0.20      0.63 o
   5   3   2       16.01       17.79      2.24 o
   6   3   2       32.91       28.63      3.65 o
   7   3   2      106.84      108.77      7.41 o
   8   3   2        8.05        8.63      2.36 o
   9   3   2       16.07       18.43      3.87 o
  -9   4   2        0.00        3.63      2.63 o
  -8   4   2        0.22       -1.84      2.19 o
  -7   4   2       39.35       40.84      5.78 o
  -6   4   2        0.08        1.14      1.44 o
  -5   4   2       11.54       11.16      2.26 o
  -4   4   2       55.79       53.49      3.33 o
  -3   4   2        4.76        3.45      1.08 o
  -2   4   2      719.85      806.68     10.49 o
  -1   4   2      422.57      453.48      6.62 o
   0   4   2       74.44       67.46      2.29 o
   1   4   2       12.35       11.36      1.03 o
   2   4   2       83.34       80.39      3.79 o
   3   4   2       59.82       70.50      2.89 o
   4   4   2      307.24      313.92      8.36 o
   5   4   2       21.36       25.28      3.31 o
   6   4   2       21.43       21.08      3.37 o
   7   4   2        0.00        0.77      2.95 o
   8   4   2        9.30        3.00      2.02 o
  -8   5   2        0.45        5.17      2.89 o
  -7   5   2        0.00        2.40      2.02 o
  -6   5   2        0.06       -0.89      1.73 o
  -5   5   2       44.08       42.77      4.38 o
  -4   5   2        0.18       -0.37      1.12 o
  -3   5   2       67.02       60.45      4.47 o
  -2   5   2      221.54      252.51      6.42 o
  -1   5   2       21.95       23.59      1.72 o
   0   5   2      243.95      294.09      6.63 o
   1   5   2       92.01      105.22      3.95 o
   2   5   2       50.44       47.13      3.47 o
   3   5   2        2.71        1.50      0.93 o
   4   5   2       57.57       50.85      4.47 o
   5   5   2       37.68       29.83      3.63 o
   6   5   2       53.06       53.79      6.22 o
   7   5   2        1.09       -1.45      2.61 o
  -6   6   2        4.40        5.42      2.98 o
  -5   6   2        5.32        3.54      2.09 o
  -4   6   2        1.51        2.07      2.38 o
  -3   6   2       60.49       60.47      6.07 o
  -2   6   2        0.60        1.19      1.81 o
  -1   6   2       22.39       18.13      2.31 o
   0   6   2      134.23      126.27      8.62 o
   1   6   2        9.13        5.58      1.44 o
   2   6   2        7.25        5.27      1.08 o
   3   6   2       43.94       44.37      6.03 o
   4   6   2        0.31        0.15      1.54 o
   5   6   2        0.07        0.10      1.35 o
  -2   7   2        0.42        0.98      1.83 o
  -1   7   2        0.03       -0.23      2.10 o
   0   7   2        8.76        3.77      3.75 o
   1   7   2        7.69        5.29      4.09 o
 -11   1   3        1.48        2.97      1.83 o
 -10   1   3        1.41        2.50      2.69 o
  -9   1   3       15.63       32.72      5.39 o
  -8   1   3        6.37        6.89      2.58 o
  -7   1   3        1.30        0.53      1.26 o
  -6   1   3        6.85        6.15      1.74 o
  -5   1   3      116.58      112.48      4.79 o
  -4   1   3      382.95      398.55      8.08 o
  -3   1   3     3071.80     3108.47     56.53 o
  -2   1   3       90.09      153.78     13.68 o
  -1   1   3        0.47        0.65      0.60 o
   0   1   3       13.46       18.22      1.13 o
   1   1   3      424.70      390.98      5.34 o
   2   1   3      224.04      216.67      2.94 o
   3   1   3       17.39       19.25      1.09 o
   4   1   3       16.76       10.83      0.99 o
   5   1   3       25.82       19.78      2.41 o
   6   1   3       13.25        8.45      2.28 o
   7   1   3        0.32        4.44      6.77 o
   8   1   3        0.05        6.06      3.41 o
   9   1   3        6.46       11.45      3.14 o
  10   1   3        5.67        9.70      3.29 o
 -10   2   3        2.53       -0.51      1.66 o
  -9   2   3       18.53       18.68      3.95 o
  -8   2   3       17.29       14.83      2.96 o
  -7   2   3      281.68      257.56     10.75 o
  -6   2   3       46.23       46.57      2.83 o
  -5   2   3      401.20      401.37      6.63 o
  -4   2   3      114.65      133.55      3.71 o
  -3   2   3        9.79       11.13      0.98 o
  -2   2   3      226.09      300.41      4.77 o
  -1   2   3        0.53        0.44      0.25 o
   0   2   3      165.39      226.71      4.18 o
   1   2   3      138.43      142.57      3.21 o
   2   2   3       33.83       48.84      7.62 o
   3   2   3      648.90      676.44      7.95 o
   4   2   3      194.52      194.99      5.51 o
   5   2   3       35.63       36.33      3.35 o
   6   2   3       43.55       46.64      4.50 o
   7   2   3        2.78       -0.65      1.48 o
   8   2   3        0.02        3.25      2.70 o
   9   2   3       11.92       17.24      4.03 o
  10   2   3        0.00        6.35      2.69 o
 -10   3   3        0.19       -0.05      1.80 o
  -9   3   3       36.36       28.10      4.10 o
  -8   3   3       89.69       77.35      6.66 o
  -7   3   3       96.24      110.04      7.37 o
  -6   3   3      191.59      201.44      7.80 o
  -5   3   3       13.14       12.74      1.74 o
  -4   3   3        0.11        0.78      0.74 o
  -3   3   3        1.56        2.11      0.85 o
  -2   3   3        2.45        7.92      1.21 o
  -1   3   3      117.48      142.90      2.98 o
   0   3   3       21.26       20.30      1.33 o
   1   3   3      742.29      850.76     10.17 o
   2   3   3       94.00       88.55      3.32 o
   3   3   3      299.12      282.65      7.65 o
   4   3   3        0.83        0.91      1.16 o
   5   3   3        4.84        4.56      1.25 o
   6   3   3        0.31        1.34      1.19 o
   7   3   3        1.83        3.82      1.61 o
   8   3   3        9.51        8.64      2.44 o
   9   3   3        1.64        5.61      6.09 o
  -9   4   3        0.20        1.07      2.17 o
  -8   4   3       16.65       16.63      4.27 o
  -7   4   3        5.84        6.19      2.56 o
  -6   4   3       29.69       25.42      3.73 o
  -5   4   3       30.51       27.57      3.33 o
  -4   4   3       83.49       86.80      4.69 o
  -3   4   3      108.19      115.30      3.95 o
  -2   4   3        3.75        5.60      0.69 o
  -1   4   3        4.78        5.27      0.85 o
   0   4   3       27.11       29.08      1.51 o
   1   4   3       13.91       22.78      1.58 o
   2   4   3       64.77       76.62      3.15 o
   3   4   3        1.23        0.42      0.89 o
   4   4   3        3.15        5.28      1.42 o
   5   4   3      179.57      168.62      7.34 o
   6   4   3       13.68        8.94      3.59 o
   7   4   3       24.51       19.88      5.11 o
   8   4   3        8.73        7.34      2.56 o
  -8   5   3        0.01        1.35      1.70 o
  -7   5   3        0.17        0.62      1.58 o
  -6   5   3        6.52        5.54      1.99 o
  -5   5   3       18.92       15.17      2.66 o
  -4   5   3        2.39        2.61      1.19 o
  -3   5   3        6.79        2.61      0.84 o
  -2   5   3       23.58       15.02      1.57 o
  -1   5   3      238.88      303.89      7.68 o
   0   5   3        6.28        7.55      1.08 o
   1   5   3       22.33       27.62      2.30 o
   2   5   3       10.88       15.49      2.01 o
   3   5   3      134.04      126.37      9.34 o
   4   5   3        8.63        1.47      1.68 o
   5   5   3        0.03       -0.39      1.26 o
   6   5   3        2.98        1.83      2.04 o
   7   5   3        5.25        9.69      2.98 o
  -6   6   3        1.69        2.34      1.74 o
  -5   6   3        0.08       -1.90      1.87 o
  -4   6   3        6.49        4.88      1.49 o
  -3   6   3        0.83        0.89      1.11 o
  -2   6   3        0.01       -0.85      1.39 o
  -1   6   3       16.94       11.77      2.19 o
   0   6   3       54.13       70.99      5.20 o
   1   6   3       91.22      110.99      9.24 o
   2   6   3        0.06        0.53      1.01 o
   3   6   3       11.89       11.62      2.80 o
   4   6   3       12.08        7.19      1.95 o
   5   6   3        1.56        1.99      1.53 o
  -2   7   3       32.09       42.64      5.56 o
  -1   7   3        1.53        7.01      2.48 o
   0   7   3        0.17        1.16      2.35 o
   1   7   3        0.36        0.77      4.89 o
 -11   0   4        0.87        1.64      3.21 o
 -10   0   4       30.57       33.08      6.64 o
  -9   0   4       28.16       27.80      5.64 o
  -8   0   4        5.01        5.77      5.53 o
  -7   0   4       26.82       24.73      4.60 o
  -6   0   4       61.26       65.21      6.69 o
  -5   0   4      181.30      153.80      8.98 o
  -4   0   4       41.70       58.84      5.02 o
  -3   0   4     5339.52     5185.88     38.73 o
  -2   0   4        3.40        0.68      0.39 o
  -1   0   4     2210.76     2097.86     17.10 o
   0   0   4      638.02      649.23      7.38 o
   1   0   4     1463.53     1354.83     11.57 o
   2   0   4       30.83       30.78      1.70 o
   3   0   4     1620.83     1592.48     20.10 o
   4   0   4     1352.13     1376.63     16.40 o
   5   0   4       15.53       14.93      2.17 o
   6   0   4       13.13       16.93      3.74 o
   7   0   4        2.53        1.83      4.80 o
   8   0   4      165.05      157.23     13.36 o
   9   0   4       98.00      103.64     11.48 o
  10   0   4       18.13       22.35      7.54 o
 -11   1   4        2.62        5.67      2.45 o
 -10   1   4        0.47        0.38      1.68 o
  -9   1   4        3.48        2.53      1.82 o
  -8   1   4      132.43      127.19      9.03 o
  -7   1   4       25.62       23.98      2.67 o
  -6   1   4      166.06      152.97      6.04 o
  -5   1   4      421.04      396.63      9.10 o
  -4   1   4        2.02        2.48      0.74 o
  -3   1   4      106.14      114.07      3.17 o
  -2   1   4        7.90        7.12      0.53 o
  -1   1   4     2726.62     2707.28     19.68 o
   0   1   4     1894.12     1890.35     13.76 o
   1   1   4      244.72      217.61      4.74 o
   2   1   4     1005.23     1031.50      9.41 o
   3   1   4      269.26      254.08      4.87 o
   4   1   4        5.55        6.86      0.98 o
   5   1   4      475.74      460.91     12.46 o
   6   1   4      500.42      503.35     14.16 o
   7   1   4       64.81       79.29      8.24 o
   8   1   4       20.40       30.74      4.46 o
   9   1   4       13.25        9.37      4.28 o
  10   1   4       25.45       27.17      5.00 o
 -10   2   4        1.32       -0.08      1.71 o
  -9   2   4        7.52        7.30      2.30 o
  -8   2   4       44.33       41.88      4.70 o
  -7   2   4      235.90      241.39      7.89 o
  -6   2   4      200.43      183.07      4.96 o
  -5   2   4      617.79      572.59     15.56 o
  -4   2   4        0.25        1.30      0.94 o
  -3   2   4      621.34      554.40      9.00 o
  -2   2   4     2317.32     2493.21     14.12 o
  -1   2   4      141.38      155.29      3.13 o
   0   2   4       32.11       34.91      1.53 o
   1   2   4     1117.24     1153.54     21.52 o
   2   2   4      251.37      204.41      4.17 o
   3   2   4      273.76      261.07      5.56 o
   4   2   4      537.01      516.77     11.06 o
   5   2   4       36.60       37.03      3.46 o
   6   2   4        1.16       -1.92      1.28 o
   7   2   4       71.84       66.97      5.87 o
   8   2   4      100.35      105.91      7.98 o
   9   2   4       14.24       22.25      3.87 o
 -10   3   4        6.65        4.04      2.10 o
  -9   3   4        4.37        2.54      1.89 o
  -8   3   4        1.48        6.71      2.00 o
  -7   3   4      322.32      323.16     12.56 o
  -6   3   4       20.07       29.86      3.32 o
  -5   3   4      416.32      403.81     10.31 o
  -4   3   4        7.31        6.44      1.47 o
  -3   3   4      385.44      384.84      8.17 o
  -2   3   4       36.19       30.68      1.37 o
  -1   3   4     1007.31     1091.45     11.26 o
   0   3   4      277.21      270.26      5.36 o
   1   3   4      151.13      132.07      3.70 o
   2   3   4        1.62        0.61      0.68 o
   3   3   4        0.90        3.19      0.93 o
   4   3   4      162.35      145.53      5.24 o
   5   3   4       14.04        9.98      1.70 o
   6   3   4      221.15      221.64      8.93 o
   7   3   4       17.45       16.15      3.27 o
   8   3   4        1.14       -1.33      2.16 o
   9   3   4        0.07        0.39      2.57 o
  -9   4   4       56.17       57.82      7.07 o
  -8   4   4        8.07       11.74      3.09 o
  -7   4   4        1.58        3.91      1.93 o
  -6   4   4       30.01       27.84      4.06 o
  -5   4   4       23.85       31.31      3.10 o
  -4   4   4      625.44      665.47     12.94 o
  -3   4   4      348.81      360.59      7.59 o
  -2   4   4        0.05       -0.45      0.61 o
  -1   4   4      114.78      125.02      3.18 o
   0   4   4      108.22      129.67      4.61 o
   1   4   4      204.36      196.05      5.97 o
   2   4   4      248.40      264.48      5.80 o
   3   4   4       15.33       11.99      1.47 o
   4   4   4       80.50       78.69      5.09 o
   5   4   4        4.31        1.86      1.57 o
   6   4   4        0.68        0.39      1.67 o
   7   4   4        6.37        9.17      3.24 o
   8   4   4       10.09        9.33      3.08 o
  -8   5   4        1.78        4.85      1.91 o
  -7   5   4       20.26       25.24      4.11 o
  -6   5   4       46.67       45.02      4.92 o
  -5   5   4       51.90       48.29      4.18 o
  -4   5   4        1.20        0.36      1.18 o
  -3   5   4       13.10        8.72      2.59 o
  -2   5   4      133.47      138.89      7.08 o
  -1   5   4      139.12      153.22      5.44 o
   0   5   4        3.47        3.40      1.07 o
   1   5   4       25.27       19.27      2.35 o
   2   5   4       63.88       60.68      4.63 o
   3   5   4       27.27       21.85      2.58 o
   4   5   4       16.87       11.74      2.47 o
   5   5   4       32.64       33.51      4.03 o
   6   5   4        0.10        1.57      1.43 o
   7   5   4        3.17        7.65      2.72 o
  -6   6   4        0.81        2.75      3.25 o
  -5   6   4       17.76       16.04      2.98 o
  -4   6   4       13.07       15.72      3.18 o
  -3   6   4       35.48       36.97      4.76 o
  -2   6   4        9.66        6.65      1.66 o
  -1   6   4       21.97       22.40      3.20 o
   0   6   4        1.76        1.42      1.25 o
   1   6   4       11.69        8.61      2.12 o
   2   6   4        8.85        5.26      1.76 o
   3   6   4       22.15       21.79      3.21 o
   4   6   4        0.46        2.46      1.63 o
   5   6   4        4.34        3.99      1.49 o
  -1   7   4        2.74        5.65      2.28 o
   0   7   4        6.92        5.13      2.34 o
 -11   1   5        2.52        4.64      1.98 o
 -10   1   5        9.43       14.04      3.13 o
  -9   1   5        1.27        2.79      2.19 o
  -8   1   5        2.29        5.04      1.80 o
  -7   1   5        1.80        4.01      1.09 o
  -6   1   5       31.06       32.92      3.33 o
  -5   1   5       10.65       14.26      2.00 o
  -4   1   5        8.52        4.16      0.92 o
  -3   1   5        1.59        0.81      0.46 o
  -2   1   5      950.27      981.38     10.60 o
  -1   1   5      347.41      356.19      4.03 o
   0   1   5      267.29      267.23      3.52 o
   1   1   5      780.55      784.80     10.60 o
   2   1   5       15.03       24.63      1.39 o
   3   1   5       85.29       90.65      3.01 o
   4   1   5      106.29       96.15      3.71 o
   5   1   5       46.97       46.91      2.87 o
   6   1   5       74.37       70.04      5.44 o
   7   1   5       27.16       26.86      3.70 o
   8   1   5       15.74       18.82      3.56 o
   9   1   5        0.19        1.18      1.75 o
 -10   2   5       17.17       15.75      3.76 o
  -9   2   5        0.01        0.26      1.53 o
  -8   2   5      109.15      105.94      7.33 o
  -7   2   5       14.38       12.71      2.59 o
  -6   2   5       42.60       40.89      2.26 o
  -5   2   5      120.14       99.94      5.20 o
  -4   2   5       18.97       20.40      1.69 o
  -3   2   5      133.02      146.50      4.29 o
  -2   2   5      154.79      145.36      2.87 o
  -1   2   5      463.63      489.38      5.63 o
   0   2   5       49.09       46.18      1.50 o
   1   2   5       36.54       37.37      1.63 o
   2   2   5       94.83      100.24      2.64 o
   3   2   5      127.12      121.89      3.57 o
   4   2   5      150.08      137.82      4.34 o
   5   2   5        0.29       -0.27      0.46 o
   6   2   5       24.20       20.75      2.86 o
   7   2   5        4.93        3.82      1.71 o
   8   2   5        3.34        2.47      1.85 o
   9   2   5        0.08        0.80      2.16 o
 -10   3   5        3.39        1.45      2.35 o
  -9   3   5       37.45       37.50      4.72 o
  -8   3   5       59.43       48.22      6.28 o
  -7   3   5       24.08       29.25      4.98 o
  -6   3   5      300.09      291.47      9.34 o
  -5   3   5       48.09       46.14      3.69 o
  -4   3   5      288.96      281.63      8.41 o
  -3   3   5       83.48       80.80      3.41 o
  -2   3   5       21.26       18.34      1.02 o
  -1   3   5      157.14      174.87      3.36 o
   0   3   5      200.29      209.78      6.95 o
   1   3   5      232.65      256.87      6.79 o
   2   3   5        2.94        2.12      0.93 o
   3   3   5        3.63        4.10      0.91 o
   4   3   5        0.39        2.09      1.12 o
   5   3   5        0.25        1.98      1.35 o
   6   3   5        0.41        1.61      1.40 o
   7   3   5       18.53       21.22      4.64 o
   8   3   5        1.86        2.91      3.03 o
   9   3   5        0.07       -0.76      1.85 o
  -9   4   5        0.81        2.38      2.63 o
  -8   4   5        2.47        0.04      1.84 o
  -7   4   5       32.74       24.27      3.87 o
  -6   4   5       41.80       42.50      4.94 o
  -5   4   5        4.77        8.40      1.87 o
  -4   4   5       55.23       53.42      3.42 o
  -3   4   5        0.13       -0.97      0.87 o
  -2   4   5      237.66      233.97      7.13 o
  -1   4   5       14.25       17.33      1.13 o
   0   4   5        3.04       -0.44      0.90 o
   1   4   5       10.94       12.42      1.30 o
   2   4   5       61.62       67.59      3.23 o
   3   4   5       23.61       28.55      2.36 o
   4   4   5       13.12        7.46      2.42 o
   5   4   5       17.83       14.92      2.35 o
   6   4   5       10.09        4.23      1.74 o
   7   4   5       11.39        9.79      2.73 o
   8   4   5        0.10        3.30      3.29 o
  -7   5   5        8.13        8.16      2.76 o
  -6   5   5        2.86        5.86      1.66 o
  -5   5   5       10.16        7.71      1.68 o
  -4   5   5       16.32       20.27      2.30 o
  -3   5   5       33.56       41.83      3.67 o
  -2   5   5        6.70        4.86      1.56 o
  -1   5   5        3.30        2.87      1.08 o
   0   5   5      199.38      235.29      8.10 o
   1   5   5        2.85       -1.90      1.27 o
   2   5   5        0.08        0.30      1.18 o
   3   5   5        0.47       -1.54      1.13 o
   4   5   5       10.03        9.67      1.94 o
   5   5   5       11.97        9.07      2.22 o
   6   5   5        1.46        2.40      1.91 o
  -5   6   5        5.63        1.65      2.24 o
  -4   6   5        1.37       -1.18      2.05 o
  -3   6   5        2.23        0.75      1.42 o
  -2   6   5       26.23       37.10      4.85 o
  -1   6   5        3.05        5.61      1.40 o
   0   6   5        0.83        5.38      2.05 o
   1   6   5       23.31       16.95      2.55 o
   2   6   5        9.62        7.85      1.89 o
   3   6   5        1.03       -1.63      1.09 o
   4   6   5        0.12       -0.45      1.84 o
 -11   0   6       15.10       23.67      6.25 o
 -10   0   6        3.26       10.15      3.53 o
  -9   0   6       19.56       28.35      5.33 o
  -8   0   6        9.21        7.28      3.49 o
  -7   0   6       32.18       37.50      5.72 o
  -6   0   6     1019.43     1023.39     25.24 o
  -5   0   6      450.83      427.56     11.97 o
  -4   0   6      332.59      334.38      9.49 o
  -3   0   6      610.54      587.39      8.48 o
  -2   0   6      887.90      910.90     10.46 o
  -1   0   6       14.12       14.85      1.21 o
   0   0   6      500.12      482.99      6.35 o
   1   0   6     1911.03     1891.41     16.05 o
   2   0   6     4705.34     4871.20     42.00 o
   3   0   6       51.45       50.58      4.28 o
   4   0   6      128.72      135.30      7.00 o
   5   0   6      241.05      245.22     10.06 o
   6   0   6      142.91      148.62      8.38 o
   7   0   6      253.07      281.05     16.97 o
   8   0   6        7.10       12.10      3.80 o
   9   0   6       41.10       33.18      6.55 o
 -11   1   6        3.57        5.49      2.86 o
 -10   1   6        0.46       -0.22      1.50 o
  -9   1   6       19.35       22.14      3.41 o
  -8   1   6      107.09      113.03      6.11 o
  -7   1   6       50.14       56.65      4.08 o
  -6   1   6      218.33      214.24      6.44 o
  -5   1   6        3.62        2.48      0.82 o
  -4   1   6      946.36      985.66     10.12 o
  -3   1   6     1338.00     1320.87     11.34 o
  -2   1   6      124.15      150.91      2.84 o
  -1   1   6     2002.35     1920.37      9.86 o
   0   1   6     1114.81     1120.14     10.30 o
   1   1   6       39.87       40.98      1.54 o
   2   1   6      190.12      192.57      4.18 o
   3   1   6     1665.44     1633.19     14.34 o
   4   1   6      451.23      423.92      7.80 o
   5   1   6      430.71      436.03      8.67 o
   6   1   6        3.64        7.11      1.36 o
   7   1   6       71.87       70.22      6.04 o
   8   1   6       53.86       64.20      5.72 o
   9   1   6        3.63        7.57      2.77 o
 -10   2   6       33.65       47.32      6.46 o
  -9   2   6       60.52       63.55      7.06 o
  -8   2   6       15.80       13.10      3.02 o
  -7   2   6       67.60       69.26      5.02 o
  -6   2   6      124.35      118.46      4.49 o
  -5   2   6      173.13      162.72      3.70 o
  -4   2   6       51.65       44.58      2.18 o
  -3   2   6      429.43      401.36      7.91 o
  -2   2   6      159.35      165.14      6.08 o
  -1   2   6      439.79      429.69     10.50 o
   0   2   6       18.63       28.93      1.32 o
   1   2   6     1739.03     1778.78     16.55 o
   2   2   6      279.76      251.98      6.27 o
   3   2   6      269.82      251.72      5.60 o
   4   2   6       38.22       38.12      2.56 o
   5   2   6      337.45      317.83     10.32 o
   6   2   6      257.01      268.73     10.15 o
   7   2   6       10.47       12.77      2.72 o
   8   2   6        8.92       14.52      3.13 o
   9   2   6        0.47        0.01      1.93 o
 -10   3   6       16.87       28.69      6.90 o
  -9   3   6        4.31        3.98      3.05 o
  -8   3   6       61.33       71.59      7.48 o
  -7   3   6      109.01      109.81      7.57 o
  -6   3   6      141.82      137.44      6.60 o
  -5   3   6       36.27       37.11      3.23 o
  -4   3   6      239.52      251.76      7.09 o
  -3   3   6       25.39       24.08      1.64 o
  -2   3   6      139.57      115.97      2.86 o
  -1   3   6      380.22      358.54      7.14 o
   0   3   6       19.90       10.18      1.01 o
   1   3   6        0.47        1.47      0.85 o
   2   3   6       55.67       47.83      2.43 o
   3   3   6      334.54      326.99      8.34 o
   4   3   6      430.60      427.35      9.33 o
   5   3   6       22.60       20.00      2.48 o
   6   3   6       53.12       54.68      5.97 o
   7   3   6       20.52       21.41      4.60 o
   8   3   6        2.01       -0.22      2.15 o
  -9   4   6        8.58        9.43      3.06 o
  -8   4   6        4.02        1.66      2.81 o
  -7   4   6        1.38        1.89      1.35 o
  -6   4   6       71.16       54.37      5.33 o
  -5   4   6      109.75      118.76      5.30 o
  -4   4   6       33.03       34.40      2.88 o
  -3   4   6       11.32        9.56      2.15 o
  -2   4   6       24.09       22.16      2.39 o
  -1   4   6       42.89       43.45      2.47 o
   0   4   6        2.56        0.91      0.72 o
   1   4   6      401.95      423.53     10.03 o
   2   4   6       26.84       19.17      1.84 o
   3   4   6       44.82       43.61      3.40 o
   4   4   6        7.54        5.68      2.22 o
   5   4   6       16.17       10.68      2.21 o
   6   4   6        5.44        1.47      1.26 o
   7   4   6       49.23       51.07      6.82 o
  -7   5   6        0.87        1.17      1.55 o
  -6   5   6        2.55        1.31      1.57 o
  -5   5   6       10.06        8.71      1.96 o
  -4   5   6        0.02        0.33      1.34 o
  -3   5   6        2.13        1.33      1.49 o
  -2   5   6       45.40       49.72      4.53 o
  -1   5   6       64.66       69.55      4.80 o
   0   5   6        0.14        0.00      1.23 o
   1   5   6       23.37       24.65      2.92 o
   2   5   6       17.61       14.69      2.15 o
   3   5   6       31.51       27.01      3.08 o
   4   5   6        7.02        4.64      1.33 o
   5   5   6       22.02       23.38      3.61 o
   6   5   6        5.13        3.02      1.95 o
  -5   6   6        0.26       -2.21      2.21 o
  -4   6   6       16.10       16.36      3.51 o
  -3   6   6        3.72        3.03      1.57 o
  -2   6   6        0.19       -1.61      1.42 o
  -1   6   6        4.30        1.92      1.35 o
   0   6   6      107.80      114.49      6.78 o
   1   6   6        6.72        4.82      1.60 o
   2   6   6        0.09       -0.47      1.43 o
   3   6   6        5.52        6.21      1.66 o
   4   6   6        4.70        6.17      2.12 o
 -10   1   7       42.39       40.11      5.77 o
  -9   1   7        1.02        0.52      1.29 o
  -8   1   7       12.72       15.31      2.32 o
  -7   1   7        2.49        2.24      0.96 o
  -6   1   7       33.04       34.03      2.46 o
  -5   1   7      275.55      272.55      5.77 o
  -4   1   7       32.59       31.47      1.63 o
  -3   1   7        0.99        0.26      0.43 o
  -2   1   7       92.92       93.42      2.67 o
  -1   1   7      302.68      285.73      6.32 o
   0   1   7       23.83       28.60      1.43 o
   1   1   7       27.33       17.25      1.04 o
   2   1   7       96.57       98.67      3.44 o
   3   1   7       46.81       53.53      2.60 o
   4   1   7      121.04      112.36      4.49 o
   5   1   7       10.97        9.66      1.59 o
   6   1   7       38.17       40.76      3.91 o
   7   1   7       15.28       16.39      2.82 o
   8   1   7       21.64       22.88      4.14 o
   9   1   7        0.24       -0.37      2.25 o
 -10   2   7        0.07        2.35      2.27 o
  -9   2   7        0.17        2.28      2.30 o
  -8   2   7       65.87       71.13      5.92 o
  -7   2   7        1.59        1.41      1.34 o
  -6   2   7       75.67       71.70      3.30 o
  -5   2   7       74.22       69.86      2.76 o
  -4   2   7       83.33       61.80      5.20 o
  -3   2   7      140.85      142.05      3.88 o
  -2   2   7      303.21      282.65      5.73 o
  -1   2   7      654.47      621.93     21.20 o
   0   2   7        3.17        5.02      0.89 o
   1   2   7        0.15        1.41      1.14 o
   2   2   7       63.99       58.47      2.71 o
   3   2   7       98.33       77.59      3.42 o
   4   2   7       49.10       56.57      3.17 o
   5   2   7      118.25      108.95      4.38 o
   6   2   7       20.81       15.87      2.23 o
   7   2   7        0.92        3.07      1.60 o
   8   2   7        1.04        2.37      1.89 o
   9   2   7        1.02       -1.87      3.53 o
 -10   3   7        2.58        4.91      3.17 o
  -9   3   7        7.47       11.73      4.74 o
  -8   3   7       16.89       15.38      4.13 o
  -7   3   7       35.93       27.54      3.53 o
  -6   3   7       24.33       17.49      1.92 o
  -5   3   7       19.17       11.12      2.26 o
  -4   3   7        0.04       -1.08      1.32 o
  -3   3   7       83.03       77.42      3.37 o
  -2   3   7        1.17        2.04      0.65 o
  -1   3   7        2.77        1.60      1.05 o
   0   3   7      115.79      110.87      3.91 o
   1   3   7       27.84       24.27      2.33 o
   2   3   7       76.74       67.49      2.96 o
   3   3   7       56.28       57.02      2.88 o
   4   3   7        8.23        7.20      1.32 o
   5   3   7       17.45       19.86      2.73 o
   6   3   7        0.00        0.21      1.96 o
   7   3   7        5.90        9.36      3.54 o
   8   3   7        4.74       10.96      3.94 o
  -9   4   7        4.32        6.92      3.67 o
  -8   4   7        0.31       -2.33      1.55 o
  -7   4   7        1.35        0.18      1.61 o
  -6   4   7        5.95        3.26      1.28 o
  -5   4   7       78.95       76.08      4.54 o
  -4   4   7        9.47        5.64      1.13 o
  -3   4   7       32.67       34.50      2.64 o
  -2   4   7       28.80       31.79      2.72 o
  -1   4   7       17.92       11.76      2.09 o
   0   4   7       16.33       15.74      1.66 o
   1   4   7        5.14        3.63      1.67 o
   2   4   7      162.81      176.17      6.87 o
   3   4   7       12.82        9.77      1.68 o
   4   4   7        2.49        0.18      1.34 o
   5   4   7        2.29        2.97      2.05 o
   6   4   7        3.66        3.74      1.56 o
   7   4   7        6.06        7.42      1.73 o
  -7   5   7        0.09       -0.89      2.21 o
  -6   5   7        0.25       -1.81      1.89 o
  -5   5   7        0.04       -0.08      1.27 o
  -4   5   7       26.01       31.01      3.71 o
  -3   5   7       41.99       39.04      4.27 o
  -2   5   7        0.27       -1.10      1.22 o
  -1   5   7        1.24        1.69      1.17 o
   0   5   7       84.28      111.93      5.88 o
   1   5   7       67.21       57.60      4.66 o
   2   5   7       13.30       11.69      2.45 o
   3   5   7        2.93        2.45      1.46 o
   4   5   7       10.30       11.50      2.28 o
   5   5   7        1.60        5.19      2.20 o
   6   5   7        0.59        1.09      1.74 o
  -5   6   7        0.42       -2.85      2.27 o
  -4   6   7        0.13       -0.58      1.61 o
  -3   6   7        7.12       11.74      2.10 o
  -2   6   7        1.83        5.49      1.41 o
  -1   6   7        3.97       -0.79      1.63 o
   0   6   7        0.32        0.51      1.14 o
   1   6   7        0.10        0.90      1.64 o
   2   6   7        0.22        2.63      1.49 o
   3   6   7        0.15       -0.63      1.58 o
 -10   0   8        0.01        1.85      1.93 o
  -9   0   8        0.22        3.42      1.41 o
  -8   0   8      263.30      263.80     10.57 o
  -7   0   8       86.84       81.53      6.12 o
  -6   0   8       40.90       37.14      3.31 o
  -5   0   8       90.45       96.40      4.38 o
  -4   0   8      472.09      472.06      9.56 o
  -3   0   8       74.70       63.46      3.31 o
  -2   0   8      668.58      625.48     12.52 o
  -1   0   8     2073.86     2028.62     22.72 o
   0   0   8      972.52      979.28     13.94 o
   1   0   8       52.69       41.05      2.96 o
   2   0   8       41.03       50.80      3.54 o
   3   0   8      318.04      307.24     10.15 o
   4   0   8       32.78       27.33      3.07 o
   5   0   8      264.21      264.42     11.40 o
   6   0   8       36.35       27.85      4.32 o
   7   0   8        5.79       11.31      4.23 o
   8   0   8        0.68        0.07      7.58 o
   9   0   8        2.96        3.85      4.37 o
 -10   1   8       30.28       32.42      5.38 o
  -9   1   8       15.37       16.58      3.49 o
  -8   1   8        0.53        0.75      0.98 o
  -7   1   8        0.00        1.17      0.90 o
  -6   1   8      148.41      153.40      4.59 o
  -5   1   8       46.35       41.16      2.12 o
  -4   1   8       76.49       61.24      2.20 o
  -3   1   8      569.52      501.24      9.51 o
  -2   1   8      471.13      489.53      7.23 o
  -1   1   8      528.32      510.77      8.18 o
   0   1   8     1451.45     1517.17     14.88 o
   1   1   8      696.42      703.62      6.61 o
   2   1   8      344.14      304.54      5.99 o
   3   1   8      392.81      364.93      8.26 o
   4   1   8       47.14       44.43      2.91 o
   5   1   8       17.01       16.28      1.94 o
   6   1   8       27.78       23.69      2.92 o
   7   1   8        3.11        0.93      1.45 o
   8   1   8       15.04       20.86      4.20 o
   9   1   8       12.24       18.17      3.99 o
 -10   2   8        1.29        3.24      2.08 o
  -9   2   8       52.27       51.40      6.36 o
  -8   2   8       41.52       47.47      6.96 o
  -7   2   8        0.93       -0.95      1.45 o
  -6   2   8       45.86       45.21      2.75 o
  -5   2   8       94.41       87.74      2.85 o
  -4   2   8        2.47        2.89      0.78 o
  -3   2   8      219.56      226.27      5.94 o
  -2   2   8     1195.14     1202.77     13.81 o
  -1   2   8      661.04      602.85     13.08 o
   0   2   8      141.21      116.13      3.74 o
   1   2   8      831.92      810.52      9.89 o
   2   2   8        0.62        0.30      1.03 o
   3   2   8      258.34      239.18      5.56 o
   4   2   8      276.06      280.03      7.29 o
   5   2   8       71.01       71.93      4.38 o
   6   2   8        5.12        4.64      1.28 o
   7   2   8       18.23       19.34      3.48 o
   8   2   8        6.60       12.04      3.59 o
  -9   3   8        9.56       10.52      3.71 o
  -8   3   8       15.19       14.79      3.03 o
  -7   3   8       10.35        5.59      1.52 o
  -6   3   8        0.60       -1.01      1.06 o
  -5   3   8       44.90       38.42      3.27 o
  -4   3   8      426.22      434.83     10.78 o
  -3   3   8      105.10      100.71      3.29 o
  -2   3   8      125.91      103.75      5.90 o
  -1   3   8      146.81      128.81      4.21 o
   0   3   8        6.94        7.07      1.13 o
   1   3   8      481.54      479.60     10.76 o
   2   3   8      227.54      191.13      9.81 o
   3   3   8      524.12      515.62     10.40 o
   4   3   8        2.78        2.95      1.09 o
   5   3   8        1.52       -0.81      1.21 o
   6   3   8        3.15        3.49      1.70 o
   7   3   8       62.80       67.98      7.03 o
   8   3   8        1.25        8.27      3.60 o
  -8   4   8        0.17       -1.35      1.68 o
  -7   4   8        0.24       -1.59      1.44 o
  -6   4   8       23.04       18.54      3.66 o
  -5   4   8       55.38       53.35      3.69 o
  -4   4   8       12.58        9.01      1.55 o
  -3   4   8       35.27       29.05      2.83 o
  -2   4   8       29.49       27.60      3.33 o
  -1   4   8      116.28      111.54      6.36 o
   0   4   8      345.99      356.96      9.79 o
   1   4   8      251.70      258.10      8.25 o
   2   4   8      104.35      114.67      5.65 o
   3   4   8        0.20        0.19      0.91 o
   4   4   8       32.54       27.08      2.88 o
   5   4   8      152.61      157.35      9.99 o
   6   4   8       29.83       31.13      3.79 o
   7   4   8        2.66        1.70      2.15 o
  -7   5   8        0.97        3.47      2.97 o
  -6   5   8        0.00        1.60      1.62 o
  -5   5   8        0.90        0.78      1.57 o
  -4   5   8       16.77       14.92      2.85 o
  -3   5   8       35.01       37.36      4.35 o
  -2   5   8       28.34       28.36      3.61 o
  -1   5   8       13.17       10.01      1.66 o
   0   5   8        1.38        0.72      0.84 o
   1   5   8       10.38       12.67      2.27 o
   2   5   8      125.49      126.30      6.86 o
   3   5   8       38.90       37.30      3.54 o
   4   5   8       11.72       10.05      1.92 o
   5   5   8        0.00        0.13      1.49 o
  -4   6   8        0.91        1.14      1.26 o
  -3   6   8       13.13       14.66      2.95 o
  -2   6   8        0.01       -0.60      1.48 o
  -1   6   8       10.27        9.61      2.33 o
   0   6   8       15.17       18.18      2.91 o
   1   6   8        4.69        2.95      1.92 o
   2   6   8       14.39       11.28      2.30 o
   3   6   8        2.18        0.43      1.17 o
 -10   1   9       16.37       14.29      3.08 o
  -9   1   9        0.53        0.90      1.41 o
  -8   1   9       17.81       10.25      2.11 o
  -7   1   9        6.37        2.98      0.87 o
  -6   1   9        3.82        1.76      0.77 o
  -5   1   9        4.71        8.21      1.09 o
  -4   1   9      184.58      174.55      5.39 o
  -3   1   9       64.84       60.74      3.09 o
  -2   1   9       98.78       81.05      2.92 o
  -1   1   9      422.62      432.83      7.15 o
   0   1   9        2.27        2.09      0.80 o
   1   1   9       18.17       21.36      1.22 o
   2   1   9       15.79       12.70      1.36 o
   3   1   9       24.71       25.97      2.45 o
   4   1   9        0.54       -0.01      0.95 o
   5   1   9        1.80        1.76      1.34 o
   6   1   9       14.00       16.16      2.65 o
   7   1   9        0.59       -0.72      1.77 o
   8   1   9        0.95       -0.02      2.39 o
 -10   2   9        2.57        0.20      2.73 o
  -9   2   9       10.99       12.77      3.25 o
  -8   2   9        5.08        4.44      1.93 o
  -7   2   9       36.66       31.35      3.17 o
  -6   2   9        5.30        4.35      1.89 o
  -5   2   9       51.98       51.13      2.64 o
  -4   2   9       13.70       12.99      1.35 o
  -3   2   9      158.76      167.30      4.45 o
  -2   2   9       19.18       19.70      1.28 o
  -1   2   9       64.71       51.20      2.01 o
   0   2   9       31.37       30.07      1.70 o
   1   2   9       11.20       16.31      1.44 o
   2   2   9       51.97       51.54      3.02 o
   3   2   9       28.54       25.11      1.75 o
   4   2   9        6.11        7.53      1.26 o
   5   2   9       34.46       32.56      3.20 o
   6   2   9       11.72        8.24      1.75 o
   7   2   9       18.58       21.10      4.44 o
   8   2   9        0.02        1.24      2.41 o
  -9   3   9        1.13        3.07      1.62 o
  -8   3   9        0.01       -0.17      1.77 o
  -7   3   9       32.69       32.26      3.40 o
  -6   3   9        1.56       -0.59      1.02 o
  -5   3   9       45.00       48.84      4.30 o
  -4   3   9       73.38       72.19      3.98 o
  -3   3   9        0.01        0.84      0.87 o
  -2   3   9        1.67        1.71      0.95 o
  -1   3   9       40.31       37.16      2.84 o
   0   3   9       24.43       27.36      2.38 o
   1   3   9      266.94      265.25      6.10 o
   2   3   9       46.17       41.88      3.02 o
   3   3   9      267.93      271.63      7.80 o
   4   3   9       86.10       88.74      4.59 o
   5   3   9       55.54       56.61      4.49 o
   6   3   9        0.06        1.08      1.83 o
   7   3   9        1.13        2.69      2.09 o
  -8   4   9        5.78        3.50      2.02 o
  -7   4   9        1.05        0.69      1.26 o
  -6   4   9       10.24        9.35      1.80 o
  -5   4   9       26.54       24.38      2.96 o
  -4   4   9        0.01       -1.09      0.94 o
  -3   4   9        3.46        4.54      2.10 o
  -2   4   9       19.82       13.54      2.74 o
  -1   4   9      147.15      152.44      7.75 o
   0   4   9        1.78        0.65      1.47 o
   1   4   9       39.58       35.75      3.17 o
   2   4   9       18.40       19.50      2.51 o
   3   4   9        9.10        7.12      1.30 o
   4   4   9       33.24       30.40      3.35 o
   5   4   9        0.19        1.78      1.36 o
   6   4   9       11.05       10.18      2.33 o
  -7   5   9       11.41       15.45      3.86 o
  -6   5   9        2.67        4.93      2.71 o
  -5   5   9        0.01       -0.11      1.61 o
  -4   5   9        0.02       -0.64      1.62 o
  -3   5   9      151.37      163.79     15.01 o
  -2   5   9        5.01        2.22      1.58 o
  -1   5   9        1.32       -0.11      0.89 o
   0   5   9        0.81        0.28      1.13 o
   1   5   9        1.17        1.84      1.29 o
   2   5   9        2.00        0.75      1.22 o
   3   5   9       19.02       27.20      3.21 o
   4   5   9        0.67        1.79      1.29 o
  -4   6   9        4.55        8.47      2.65 o
  -3   6   9        0.91        0.79      1.46 o
  -2   6   9        7.84        6.73      1.92 o
  -1   6   9        0.83       -0.17      1.76 o
   0   6   9        0.88        3.78      1.68 o
   1   6   9        2.16        6.48      3.05 o
   2   6   9        5.89        5.02      2.80 o
 -10   0  10        0.49       -2.96      4.53 o
  -9   0  10       21.67       31.79      4.04 o
  -8   0  10        3.94        2.95      1.74 o
  -7   0  10        3.38        3.34      1.41 o
  -6   0  10       82.34       91.60      5.15 o
  -5   0  10        5.72        4.50      1.89 o
  -4   0  10      107.74      100.28      4.80 o
  -3   0  10      424.32      399.72      8.91 o
  -2   0  10      171.94      162.40      5.83 o
  -1   0  10      905.43      816.87     16.14 o
   0   0  10       38.55       36.28      3.06 o
   1   0  10       48.41       55.37      3.87 o
   2   0  10      254.24      243.82      8.52 o
   3   0  10      526.07      553.45     14.52 o
   4   0  10      147.48      145.56      9.22 o
   5   0  10       82.10       93.06      7.31 o
   6   0  10        1.85        2.17      2.28 o
   7   0  10        7.12       12.92      4.36 o
   8   0  10       10.72       15.77      5.15 o
 -10   1  10        0.92        1.43      1.58 o
  -9   1  10        5.59        4.09      1.64 o
  -8   1  10        2.56        1.62      1.28 o
  -7   1  10        5.00        3.40      1.24 o
  -6   1  10      252.88      261.80      6.63 o
  -5   1  10       20.00       21.61      2.07 o
  -4   1  10      257.10      254.33      6.88 o
  -3   1  10       30.14       30.97      2.43 o
  -2   1  10       31.03       32.99      1.82 o
  -1   1  10       25.37       25.59      2.09 o
   0   1  10      953.33      913.76     12.02 o
   1   1  10      483.12      449.05      7.44 o
   2   1  10      136.34      122.30      3.64 o
   3   1  10       19.71       21.73      2.40 o
   4   1  10        9.07        4.45      1.20 o
   5   1  10      115.95      115.69      7.70 o
   6   1  10       56.35       63.22      5.01 o
   7   1  10       33.35       50.25      6.67 o
   8   1  10        8.08       15.35      4.16 o
 -10   2  10        0.10        1.11      1.40 o
  -9   2  10        1.77        3.71      1.70 o
  -8   2  10        9.71       10.21      2.08 o
  -7   2  10        0.76        0.16      1.36 o
  -6   2  10      158.27      170.30      7.25 o
  -5   2  10        0.26        3.00      1.43 o
  -4   2  10      391.88      413.84      8.55 o
  -3   2  10      109.22      114.05      3.97 o
  -2   2  10      397.92      377.14      6.25 o
  -1   2  10       62.75       46.30      2.43 o
   0   2  10      210.01      205.00      5.09 o
   1   2  10       36.01       34.35      2.08 o
   2   2  10      637.10      644.70     11.00 o
   3   2  10       93.92       91.34      3.99 o
   4   2  10       13.41       12.05      1.75 o
   5   2  10      111.61      120.71      6.56 o
   6   2  10        2.12        0.27      1.28 o
   7   2  10        5.32        6.98      2.53 o
  -9   3  10        3.83        3.12      1.51 o
  -8   3  10       47.85       47.50      5.25 o
  -7   3  10       45.60       45.50      4.14 o
  -6   3  10       17.21       16.84      2.67 o
  -5   3  10      108.89      106.79      5.68 o
  -4   3  10      163.01      158.54      6.56 o
  -3   3  10        7.22        5.54      1.55 o
  -2   3  10       30.81       24.21      2.81 o
  -1   3  10       94.01       92.67      5.59 o
   0   3  10      508.44      509.25     14.26 o
   1   3  10      124.45      120.15      5.27 o
   2   3  10        4.59        3.94      1.08 o
   3   3  10       26.04       25.09      2.43 o
   4   3  10      102.35      117.63      6.21 o
   5   3  10        0.99        1.98      2.51 o
   6   3  10       10.76        8.82      2.34 o
   7   3  10       12.32       16.03      3.38 o
  -8   4  10       19.79       23.79      4.71 o
  -7   4  10       11.79        7.94      2.53 o
  -6   4  10        9.09        7.81      1.94 o
  -5   4  10        3.11        3.41      1.33 o
  -4   4  10        5.69        4.93      1.65 o
  -3   4  10       24.35       20.79      2.99 o
  -2   4  10      692.88      730.71     20.27 o
  -1   4  10       10.85        6.91      1.52 o
   0   4  10       54.05       56.90      4.49 o
   1   4  10       18.04       15.18      2.27 o
   2   4  10       21.20       16.11      2.65 o
   3   4  10       37.60       39.57      3.59 o
   4   4  10       60.51       67.69      4.99 o
   5   4  10        2.78        0.49      1.43 o
  -6   5  10        0.73        2.13      2.20 o
  -5   5  10        6.61        8.22      2.32 o
  -4   5  10       95.05      109.06      8.09 o
  -3   5  10       16.52       13.33      2.63 o
  -2   5  10       28.22       31.67      3.87 o
  -1   5  10       75.44       71.37      5.37 o
   0   5  10       25.52       17.45      2.67 o
   1   5  10       29.70       36.20      3.96 o
   2   5  10        8.99        6.62      1.68 o
   3   5  10        4.00        5.28      1.64 o
   4   5  10        5.24        4.57      2.13 o
  -2   6  10        4.41        1.53      1.25 o
  -1   6  10       34.17       42.51      4.68 o
   0   6  10        0.17        1.38      2.73 o
 -10   1  11        0.00        0.31      1.62 o
  -9   1  11        2.11        1.47      1.30 o
  -8   1  11        0.51       -1.01      1.55 o
  -7   1  11        0.13        0.14      0.87 o
  -6   1  11        6.06        6.42      1.23 o
  -5   1  11       43.47       36.04      3.15 o
  -4   1  11       14.50       13.46      1.41 o
  -3   1  11       84.43       82.85      3.87 o
  -2   1  11       68.94       56.59      3.84 o
  -1   1  11        7.94        6.24      1.66 o
   0   1  11      119.50      120.38      4.11 o
   1   1  11      172.39      167.40      4.92 o
   2   1  11        5.65        5.18      1.02 o
   3   1  11        0.86        1.71      1.20 o
   4   1  11        7.09        4.94      1.54 o
   5   1  11        0.02        0.95      1.27 o
   6   1  11       10.79       15.25      2.92 o
   7   1  11        0.39        1.60      1.68 o
  -9   2  11        0.18        0.95      1.71 o
  -8   2  11        3.71        2.41      1.59 o
  -7   2  11        9.81        6.92      1.69 o
  -6   2  11      104.69       99.59      5.80 o
  -5   2  11       42.33       47.43      3.69 o
  -4   2  11       10.83       12.54      1.90 o
  -3   2  11        0.20        1.90      1.31 o
  -2   2  11       17.02       21.35      1.74 o
  -1   2  11       18.20       12.36      1.57 o
   0   2  11       58.39       50.28      3.01 o
   1   2  11      105.57      103.92      4.32 o
   2   2  11        6.68        7.77      1.62 o
   3   2  11       52.46       56.09      3.59 o
   4   2  11       55.45       55.57      3.69 o
   5   2  11        5.54        3.92      2.36 o
   6   2  11       13.18       12.08      2.68 o
   7   2  11        0.36        3.44      2.01 o
  -9   3  11        0.60       -0.70      1.64 o
  -8   3  11        1.05        1.49      1.62 o
  -7   3  11        9.69        8.45      2.23 o
  -6   3  11       55.58       52.24      4.26 o
  -5   3  11       12.99       10.55      1.77 o
  -4   3  11       40.69       35.97      3.87 o
  -3   3  11       23.58       15.85      2.28 o
  -2   3  11        6.46        2.42      1.30 o
  -1   3  11       19.31       12.31      2.65 o
   0   3  11       47.23       46.31      4.69 o
   1   3  11        0.66        0.14      1.42 o
   2   3  11       92.24       89.87      4.61 o
   3   3  11       80.18       72.77      4.73 o
   4   3  11        0.08        1.05      1.17 o
   5   3  11       41.71       40.18      4.73 o
   6   3  11        0.15        1.91      1.72 o
  -7   4  11        5.47        9.58      2.59 o
  -6   4  11        0.33        2.15      1.39 o
  -5   4  11        0.56        3.08      1.74 o
  -4   4  11        4.70        3.07      1.63 o
  -3   4  11       16.20       15.55      2.60 o
  -2   4  11        7.82        5.92      1.69 o
  -1   4  11        0.01       -0.61      1.08 o
   0   4  11        0.02       -2.22      1.70 o
   1   4  11       71.35       78.96      5.38 o
   2   4  11        0.39       -0.11      1.47 o
   3   4  11       38.92       36.39      3.94 o
   4   4  11        1.54        0.42      1.33 o
   5   4  11       10.89       14.27      2.76 o
  -5   5  11       12.33       14.99      2.92 o
  -4   5  11        0.02       -1.09      2.04 o
  -3   5  11        7.82        3.73      2.05 o
  -2   5  11       19.42       14.10      2.69 o
  -1   5  11       46.57       40.33      4.23 o
   0   5  11        7.37        7.64      2.10 o
   1   5  11       15.00       16.28      2.78 o
   2   5  11        0.42        1.15      2.14 o
   3   5  11        0.05        2.47      2.04 o
  -9   0  12       31.26       35.62      7.02 o
  -8   0  12        1.01        0.52      2.00 o
  -7   0  12        0.39        2.15      1.82 o
  -6   0  12       31.07       32.74      3.68 o
  -5   0  12        9.86        7.63      2.11 o
  -4   0  12     1473.29     1535.30     27.18 o
  -3   0  12      264.74      262.01     13.21 o
  -2   0  12        0.33       -1.32      1.50 o
  -1   0  12       20.50       14.41      2.84 o
   0   0  12      410.98      432.57     11.71 o
   1   0  12       88.03       80.62      5.04 o
   2   0  12      546.43      558.34     14.03 o
   3   0  12       28.34       33.58      3.60 o
   4   0  12        3.02        0.92      1.21 o
   5   0  12        3.37        3.01      1.65 o
   6   0  12        1.85        0.33      1.64 o
   7   0  12       37.40       44.43     11.11 o
  -9   1  12        0.19        2.22      1.38 o
  -8   1  12        0.20       -0.09      1.38 o
  -7   1  12       61.20       66.72      4.75 o
  -6   1  12      150.09      148.11      6.00 o
  -5   1  12        0.08        1.63      2.06 o
  -4   1  12      197.68      217.67      6.63 o
  -3   1  12      187.45      183.91      6.06 o
  -2   1  12      885.13      913.43     13.45 o
  -1   1  12      351.95      359.02      7.29 o
   0   1  12       74.94       67.03      3.14 o
   1   1  12        4.15        2.03      1.42 o
   2   1  12       18.75       13.32      1.54 o
   3   1  12       45.44       41.90      3.38 o
   4   1  12      103.06      106.30      5.92 o
   5   1  12       49.44       56.71      5.66 o
   6   1  12       11.01       13.03      2.78 o
   7   1  12       25.43       35.73      8.19 o
  -9   2  12        6.51        5.29      2.82 o
  -8   2  12       19.92       18.88      2.58 o
  -7   2  12        0.09        0.15      1.10 o
  -6   2  12        0.01        1.84      1.42 o
  -5   2  12      237.84      259.55      8.71 o
  -4   2  12       67.42       64.06      3.86 o
  -3   2  12       74.24       83.55      3.73 o
  -2   2  12      224.12      212.81      9.72 o
  -1   2  12       91.71       92.38      4.20 o
   0   2  12      292.58      265.97     11.06 o
   1   2  12       83.40       80.08      4.59 o
   2   2  12       50.18       45.25      3.40 o
   3   2  12       52.47       55.35      3.65 o
   4   2  12       26.26       23.58      2.82 o
   5   2  12        1.76        2.71      1.70 o
   6   2  12       18.63       19.98      3.43 o
  -8   3  12        1.48        4.85      2.97 o
  -7   3  12       66.39       79.49      6.31 o
  -6   3  12        4.16        3.66      1.61 o
  -5   3  12       18.13       16.48      2.95 o
  -4   3  12        4.75        1.04      1.40 o
  -3   3  12       56.89       43.04      4.03 o
  -2   3  12      117.99      105.75      9.45 o
  -1   3  12       23.75       27.35      3.51 o
   0   3  12      152.29      149.84      8.31 o
   1   3  12        4.17        5.59      1.58 o
   2   3  12        0.31       -0.75      1.73 o
   3   3  12        1.50       -0.61      0.97 o
   4   3  12       34.41       35.37      4.17 o
   5   3  12       18.31       21.00      3.62 o
  -7   4  12        6.41       12.92      3.65 o
  -6   4  12        0.02        1.56      1.40 o
  -5   4  12       54.13       53.30      5.31 o
  -4   4  12       49.24       47.72      4.60 o
  -3   4  12        3.02        1.66      1.20 o
  -2   4  12        0.09       -1.29      1.26 o
  -1   4  12       18.91       13.98      2.28 o
   0   4  12       13.97       11.73      2.69 o
   1   4  12       33.73       41.17      4.41 o
   2   4  12       45.72       37.15      4.03 o
   3   4  12       11.54       11.55      2.94 o
   4   4  12       13.28       16.70      3.81 o
  -5   5  12        1.80        0.49      1.76 o
  -4   5  12       21.28       17.69      3.21 o
  -3   5  12       30.37       25.27      3.62 o
  -2   5  12        0.85       -1.64      1.47 o
  -1   5  12        0.32        3.22      1.68 o
   0   5  12       23.07       35.38      4.74 o
   1   5  12       12.52       11.68      2.39 o
   2   5  12        1.61        1.73      1.89 o
  -9   1  13        2.63        4.19      2.56 o
  -8   1  13       12.18       11.59      1.98 o
  -7   1  13       18.98       18.81      2.43 o
  -6   1  13       13.98       10.84      2.58 o
  -5   1  13        0.02       -0.03      1.43 o
  -4   1  13       63.52       62.50      3.78 o
  -3   1  13      248.48      250.08      7.43 o
  -2   1  13       15.12       13.83      2.39 o
  -1   1  13      243.54      240.90      6.30 o
   0   1  13        2.53        2.42      1.00 o
   1   1  13        6.92        3.91      1.64 o
   2   1  13        5.02        3.48      1.06 o
   3   1  13        6.34        4.15      1.03 o
   4   1  13        1.72        0.82      1.44 o
   5   1  13        7.09        7.04      2.18 o
   6   1  13        0.00        2.63      2.33 o
  -8   2  13        7.39        5.89      2.29 o
  -7   2  13        0.63        2.83      1.26 o
  -6   2  13        0.00        0.31      1.35 o
  -5   2  13       16.70       15.35      2.73 o
  -4   2  13       76.63       69.07      4.07 o
  -3   2  13        3.11        1.19      1.32 o
  -2   2  13       15.77       18.32      2.24 o
  -1   2  13       10.66        8.61      1.20 o
   0   2  13       12.81       13.09      1.77 o
   1   2  13      116.60       99.43      7.35 o
   2   2  13        6.29        5.67      1.83 o
   3   2  13        1.72        0.55      1.22 o
   4   2  13        1.40        2.35      1.76 o
   5   2  13        0.97        0.20      1.94 o
  -8   3  13        0.23        0.71      2.73 o
  -7   3  13        1.65        3.06      3.09 o
  -6   3  13        3.70        2.74      1.29 o
  -5   3  13       10.32        4.84      2.03 o
  -4   3  13        3.42        0.73      1.35 o
  -3   3  13        0.31       -0.79      2.57 o
  -2   3  13       18.66       18.23      3.31 o
  -1   3  13       32.48       33.63      4.11 o
   0   3  13        4.18        3.38      1.71 o
   1   3  13       13.05       11.55      2.31 o
   2   3  13        9.98        5.77      1.70 o
   3   3  13        1.15        0.54      1.68 o
   4   3  13        2.76        1.81      1.81 o
   5   3  13        8.49       10.54      2.89 o
  -6   4  13        6.63        6.38      1.94 o
  -5   4  13        0.55       -2.17      1.67 o
  -4   4  13       10.59        7.27      2.49 o
  -3   4  13        2.21        1.19      1.51 o
  -2   4  13        0.22       -1.03      1.48 o
  -1   4  13       15.02       16.31      3.03 o
   0   4  13        8.18        3.38      3.11 o
   1   4  13        1.29        1.47      2.14 o
   2   4  13       15.47       16.31      2.86 o
   3   4  13        2.00        1.99      1.74 o
  -3   5  13        8.95        9.14      2.04 o
  -2   5  13        0.05        1.19      1.59 o
  -1   5  13        9.41       14.41      3.08 o
   0   5  13        3.59        3.97      2.91 o
  -9   0  14        0.47       -1.27      4.05 o
  -8   0  14        2.07        3.38      1.99 o
  -7   0  14       48.07       61.59      5.82 o
  -6   0  14      303.32      366.96     13.86 o
  -5   0  14      137.34      156.59      8.96 o
  -4   0  14       29.76       22.40      3.23 o
  -3   0  14      483.41      450.83     15.86 o
  -2   0  14      150.50      133.61      7.84 o
  -1   0  14       75.64       71.46      5.75 o
   0   0  14      340.87      375.29     13.29 o
   1   0  14       11.65       14.60      2.33 o
   2   0  14       47.50       52.36      4.68 o
   3   0  14       14.13        6.98      2.53 o
   4   0  14        1.97        4.15      3.37 o
   5   0  14       55.75       58.77     12.61 o
  -8   1  14       17.70       21.28      2.67 o
  -7   1  14       68.56       80.25      5.74 o
  -6   1  14       14.34       11.74      1.92 o
  -5   1  14      214.65      212.53      8.04 o
  -4   1  14       35.14       41.86      3.23 o
  -3   1  14      112.34      124.35      5.48 o
  -2   1  14       17.02       16.19      1.73 o
  -1   1  14        0.97        1.46      0.79 o
   0   1  14       15.62       17.31      1.86 o
   1   1  14        4.60        3.12      1.20 o
   2   1  14       82.34       94.51      5.07 o
   3   1  14       53.90       56.45      4.83 o
   4   1  14      122.32      135.73     11.46 o
   5   1  14       24.11       23.30      5.16 o
  -8   2  14       10.82       13.21      2.96 o
  -7   2  14       70.32       72.14      6.16 o
  -6   2  14        9.53       10.27      1.97 o
  -5   2  14       54.74       62.75      5.33 o
  -4   2  14        5.47        4.39      1.29 o
  -3   2  14        2.71        1.22      1.70 o
  -2   2  14       46.18       44.34      3.34 o
  -1   2  14       39.52       34.44      2.93 o
   0   2  14       37.76       40.70      4.02 o
   1   2  14       70.85       82.14      5.65 o
   2   2  14       88.59       90.04      7.03 o
   3   2  14        2.01        2.62      1.41 o
   4   2  14        8.98       10.62      2.34 o
   5   2  14       44.81       45.27      5.18 o
  -7   3  14        0.32       -1.24      3.29 o
  -6   3  14        0.10       -2.90      2.02 o
  -5   3  14        3.13        2.02      2.50 o
  -4   3  14       18.96       17.31      3.35 o
  -3   3  14       58.50       62.92      6.58 o
  -2   3  14       41.88       52.19      5.81 o
  -1   3  14        9.68        9.29      2.06 o
   0   3  14       19.39       15.80      2.67 o
   1   3  14       20.62       19.22      2.84 o
   2   3  14       12.20       12.56      2.14 o
   3   3  14      100.21      118.24      8.73 o
   4   3  14       37.23       44.14      5.71 o
  -5   4  14       24.07       34.49      5.36 o
  -4   4  14        0.22        0.22      1.53 o
  -3   4  14       10.71       10.39      2.20 o
  -2   4  14        0.07        0.11      2.67 o
  -1   4  14       33.74       38.84      4.86 o
   0   4  14       32.10       36.96      4.64 o
   1   4  14       46.87       48.06      4.92 o
   2   4  14       18.40       23.43      4.04 o
  -8   1  15       24.46       32.10      3.89 o
  -7   1  15       23.07       28.30      3.48 o
  -6   1  15       13.26       15.74      2.78 o
  -5   1  15       10.84       11.74      1.98 o
  -4   1  15        3.49        4.46      1.54 o
  -3   1  15        0.42       -0.44      1.24 o
  -2   1  15       27.58       23.09      2.22 o
  -1   1  15       61.27       62.73      3.85 o
   0   1  15        1.91        1.22      1.16 o
   1   1  15       16.25        9.97      2.20 o
   2   1  15        8.47        8.24      1.69 o
   3   1  15        3.10        3.01      2.29 o
   4   1  15        0.50        1.33      1.75 o
  -7   2  15       21.55       17.03      3.46 o
  -6   2  15        1.86        0.20      1.43 o
  -5   2  15        1.65        5.28      1.75 o
  -4   2  15        3.47        1.34      1.81 o
  -3   2  15       22.74       28.46      3.51 o
  -2   2  15        4.91        1.27      1.60 o
  -1   2  15       15.37       13.27      1.79 o
   0   2  15        1.43        3.27      1.73 o
   1   2  15       24.73       21.30      3.16 o
   2   2  15        0.78        0.19      1.65 o
   3   2  15        0.46        0.93      1.18 o
   4   2  15        6.76        7.94      2.40 o
  -6   3  15        0.39       -1.37      2.92 o
  -5   3  15       12.55       11.79      3.04 o
  -4   3  15        4.25        2.87      2.19 o
  -3   3  15        7.01        7.18      3.43 o
  -2   3  15        4.79        8.88      2.39 o
  -1   3  15        3.74        1.95      2.24 o
   0   3  15        0.77        1.35      1.51 o
   1   3  15        2.29        0.39      1.28 o
   2   3  15       19.72       14.35      2.97 o
   3   3  15        8.35       10.60      3.02 o
  -4   4  15        1.17        0.09      2.13 o
  -3   4  15        0.40        3.74      2.31 o
  -2   4  15        1.78        7.86      2.46 o
  -1   4  15        0.37       -0.14      1.71 o
   0   4  15       13.57       16.12      3.11 o
   1   4  15       25.17       39.35      4.57 o
  -7   0  16       27.14       47.55      6.64 o
  -6   0  16       59.87       58.11      7.29 o
  -5   0  16        5.48        8.78      2.74 o
  -4   0  16       33.31       33.24      4.09 o
  -3   0  16       39.99       35.78      4.61 o
  -2   0  16       13.06       11.45      3.27 o
  -1   0  16      240.35      261.90     13.98 o
   0   0  16       40.65       44.23      5.07 o
   1   0  16       14.46       10.84      2.50 o
   2   0  16        1.96        0.53      1.85 o
   3   0  16       77.46       74.79      8.30 o
   4   0  16       53.95       51.53      8.77 o
  -7   1  16        1.45        4.48      1.91 o
  -6   1  16        1.60        2.04      1.71 o
  -5   1  16        0.29        0.87      1.22 o
  -4   1  16       19.81       27.82      3.05 o
  -3   1  16       90.96      104.14      5.32 o
  -2   1  16        5.50        5.27      1.08 o
  -1   1  16        7.55        8.00      1.29 o
   0   1  16        4.08        5.04      1.28 o
   1   1  16      135.26      140.23      6.20 o
   2   1  16      150.10      177.96      8.18 o
   3   1  16       13.10       16.73      2.89 o
  -6   2  16        8.45       15.80      2.97 o
  -5   2  16        7.41        8.95      2.27 o
  -4   2  16        9.87       10.92      3.82 o
  -3   2  16       19.29       16.69      4.77 o
  -2   2  16       18.73       24.10      2.75 o
  -1   2  16       67.65       72.54      5.17 o
   0   2  16       68.91       71.48      5.65 o
   1   2  16        3.40        1.56      3.19 o
   2   2  16        1.99        1.95      1.47 o
   3   2  16       48.31       57.38      5.98 o
  -5   3  16       38.83       50.77      9.07 o
  -4   3  16        3.88        6.31      4.08 o
  -3   3  16       16.55       27.38      4.02 o
  -2   3  16        1.46        0.36      2.16 o
  -1   3  16        0.37       -1.13      1.26 o
   0   3  16       22.89       27.96      3.79 o
   1   3  16       46.85       49.39      4.88 o
  -6   1  17       25.21       36.04      4.27 o
  -5   1  17        7.79        8.22      1.83 o
  -4   1  17        0.07       -1.80      1.70 o
  -3   1  17        0.39        1.10      1.56 o
  -2   1  17       11.83        8.94      1.74 o
  -1   1  17       12.36       15.17      2.23 o
   0   1  17        0.03        0.58      1.65 o
   1   1  17        0.14        2.20      1.36 o
   2   1  17        0.63       -0.20      1.52 o
  -5   2  17        4.23        8.01      3.26 o
  -4   2  17        0.84        0.99      3.23 o
  -3   2  17        1.45       -1.68      1.48 o
  -2   2  17       11.43       10.40      1.75 o
  -1   2  17        8.22        5.64      1.60 o
   0   2  17        3.15        4.13      1.56 o
   1   2  17        7.41        3.76      1.84 o
  -3   3  17       18.69       27.22      3.85 o
  -2   3  17        9.41       10.17      2.44 o
  -1   3  17       14.74       15.43      2.88 o
  -5   0  18        2.90       -0.75      2.43 o
  -4   0  18       32.55       38.72      5.09 o
  -3   0  18       36.64       40.27      8.53 o
  -2   0  18       65.25       79.16     10.82 o
  -1   0  18       48.06       61.36      9.19 o
   0   0  18       42.88       50.64      8.27 o
   1   0  18       29.31       34.51      4.94 o
  -5   1  18       14.49       14.03      3.77 o
  -4   1  18        3.30        4.88      1.76 o
  -3   1  18        2.99        1.22      1.90 o
  -2   1  18        9.89        5.17      1.47 o
  -1   1  18       86.41      109.45      6.17 o
   0   1  18       59.25       74.11      5.57 o
   1   1  18       44.12       64.70      5.35 o
  -3   2  18       34.52       43.56      4.64 o
  -2   2  18       25.97       27.81      3.34 o
  -1   2  18       19.09       14.32      2.89 o
 
